# Supplementary material for: Identification of expanded and interrupted ATXN2 repeat expansions in Parkinson’s disease and Lewy Body Dementia cohorts
Source: NPJ Parkinsons Dis. 2025 Nov 27;11:341. doi: 10.1038/s41531-025-01188-5 (PMC12661016; doi:10.1038/s41531-025-01188-5)
Supplement: Supplementary file 2 — Supplementary table [file 41531_2025_1188_MOESM2_ESM.xlsx]

## Sheet: Supplementary_Table_1_loci
Supplementary Table 1. Summary of RE loci included in this study.
gene	disease abbreviation	disease full name	inheritance	gene region	canonical motif	hg38 co-ordinates	pathogenic threshold	incomplete penetrance threshold
AR	SBMA	Spinal and bulbar muscular atrophy (Kennedy disease)	XLR	coding	AGC	chrX:67545316-67545385	38	NA
ATN1	DRPLA	Dentatorubral-pallidoluysian atrophy	AD	coding	AGC	chr12:6936716-6936773	48	NA
ATXN1	SCA1	Spinocerebellar ataxia 1	AD	coding	AGC	chr6:16327635-16327722	39	NA
ATXN10	SCA10	Spinocerebellar ataxia 10	AD	intron	AATAG	chr22:45795354-45795424	280	33
ATXN2	SCA2	Spinocerebellar ataxia 2	AD	coding	AGC	chr12:111598950-111599019	35	33
ATXN3	SCA3	Machado-Joseph disease (spinocerebellar ataxia 3)	AD	coding	AGC	chr14:92071010-92071034	55	45
ATXN7	SCA7	Spinocerebellar ataxia 7	AD	coding	AGC	chr3:63912685-63912715	37	NA
ATXN8OS	SCA8	Spinocerebellar ataxia 8	AD	utRNA	AGC	chr13:70139383-70139428	100	51
BEAN1	SCA31	Spinocerebellar ataxia 31	AD	intron	AATGG	chr16:66490398-66490453	110	NA
C9orf72	FTDALS1	Frontotemporal dementia and/or amyotrophic lateral sclerosis	AD	intron	CCCCGG	chr9:27573528-27573546	30	NA
CACNA1A	SCA6	Spinocerebellar ataxia 6	AD	coding	AGC	chr19:13207858-13207897	20	NA
CNBP	DM2	Myotonic dystrophy 2	AD	intron	AGGC	chr3:129172576-129172656	75	NA
COMP	PSACH	Pseudoachondroplasia	AD	coding	ACG	chr19:18786034-18786049	6	NA
DAB1	SCA37	Spinocerebellar ataxia 37	AD	intron	AAATG	chr1:57367043-57367118	31	NA
DMPK	DM1	Myotonic dystrophy 1	AD	3'UTR	AGC	chr19:45770204-45770264	50	NA
FGF14	SCA27B	Spinocerebellar ataxia 27B	AD	intronic	AAG	chr13:102161575-102161726	180	130
FMR1	FXS	Fragile X syndrome	XLD	5'UTR	CCG	chrX:147912050-147912110	199	50
FXN	FRDA	Friedreich ataxia	AR	intron	AAG	chr9:69037286-69037304	66	NA
GIPC1	OPDM2	Oculopharyngodistal myopathy 2	AD	5'UTR	CCG	chr19:14496041-14496074	97	NA
HTT	HD	Huntington disease	AD	coding	AGC	chr4:3074876-3074933	40	36
JPH3	HDL2	Huntington disease-like 2	AD	exon	AGC	chr16:87604287-87604329	40	29
LRP12	OPDM1	Oculopharyngodistal myopathy 1	AD	5'UTR	CCG	chr8:104588972-104588999	90	NA
NIPA1	ALS	Amyotrophic lateral sclerosis	AD	coding	CCG	chr15:22786677-22786701	9	NA
NOP56	SCA36	Spinocerebellar ataxia 36	AD	intron	AGGCCC	chr20:2652733-2652757	650	NA
NOTCH2NLC	NIID	Neuronal intranuclear inclusion disease	AD	5'UTR	CCG	chr1:149390802-149390841	61	44
NUTM2B-AS1	OPML1	Oculopharyngeal myopathy with leukoencephalopathy 1	AD	utRNA	CCG	chr10:79826383-79826404	40	NA
PABPN1	OPMD	Oculopharyngeal muscular dystrophy	AD	coding	CCG	chr14:23321472-23321490	12	NA
PPP2R2B	SCA12	Spinocerebellar ataxia 12	AD	promotor	AGC	chr5:146878728-146878758	51	NA
PRNP	CJD	Creutzfeldt-Jakob disease	AD	coding	ACCACCATGAGGCTGCCCCCAGCC	chr20:4699379-4699475	13	NA
RFC1	CANVAS	Cerebellar ataxia, neuropathy, and vestibular areflexia syndrome	AR	intron	AAGGG	chr4:39348424-39348479	40	NA
RFC1	CANVAS	Cerebellar ataxia, neuropathy, and vestibular areflexia syndrome	AR	intron	ACAGG	chr4:39348424-39348479	40	NA
RILPL1	OPDM4	Oculopharyngodistal myopathy 4	AD	5'UTR	CCG	chr12:123533720-123533750	90	NA
TAF1	XLDP	X-linked dystonia and Parkinsonism	AD	intronic	ACAGGG	chrX:71453055-71453129	52	NA
TBP	SCA17	Spinocerebellar ataxia 17	AD	coding	AGC	chr6:170561907-170562021	47	41
THAP11	SCA51	Spinocerebellar ataxia 51	AD	coding	AGC	chr16:67842863-67842950	45	NA
XYLT1	DBQD2	Desbuquois dysplasia 2	AR	promotor	CCG	chr16:17470907-17470922	120	NA
ZFHX3	SCA4	Spinocerebellar ataxia 4	AD	coding	CCG	chr16:72787694-72787736	46	NA

## Sheet: Supplementary_Table_2_RE_summar
Supplementary Table 2. Summary of the number of REs detected in the AMP-PD and LBD cohorts
gene	disorder	cohort	cases	count	RE on longer allele	RE on longer allele (inter)	RE on both alleles	RE on both alleles (inter)
AR	SBMA	AMP-PD	Case	2431	3 (0.12%)	-	3 (0.12%)	-
AR	SBMA	AMP-PD	Control	1043	0 (0%)	-	0 (0%)	-
AR	SBMA	AMP-PD	Other	230	0 (0%)	-	0 (0%)	-
AR	SBMA	gnomAD	Control	7487	4 (0.05%)	-	2 (0.03%)	-
AR	SBMA	LBD	Control	1663	0 (0%)	-	0 (0%)	-
AR	SBMA	LBD	Other	2468	0 (0%)	-	0 (0%)	-
ATN1	DRPLA	AMP-PD	Case	2431	0 (0%)	-	0 (0%)	-
ATN1	DRPLA	AMP-PD	Control	1043	0 (0%)	-	0 (0%)	-
ATN1	DRPLA	AMP-PD	Other	230	0 (0%)	-	0 (0%)	-
ATN1	DRPLA	gnomAD	Control	7487	0 (0%)	-	0 (0%)	-
ATN1	DRPLA	LBD	Control	1663	0 (0%)	-	0 (0%)	-
ATN1	DRPLA	LBD	Other	2468	0 (0%)	-	0 (0%)	-
ATXN1	SCA1	AMP-PD	Case	2431	7 (0.29%)	-	0 (0%)	-
ATXN1	SCA1	AMP-PD	Control	1043	1 (0.1%)	-	0 (0%)	-
ATXN1	SCA1	AMP-PD	Other	230	1 (0.43%)	-	0 (0%)	-
ATXN1	SCA1	gnomAD	Control	7487	22 (0.29%)	-	0 (0%)	-
ATXN1	SCA1	LBD	Control	1663	3 (0.18%)	-	0 (0%)	-
ATXN1	SCA1	LBD	Other	2468	12 (0.49%)	-	0 (0%)	-
ATXN10	SCA10	AMP-PD	Case	2431	0 (0%)	0 (0%)	0 (0%)	0 (0%)
ATXN10	SCA10	AMP-PD	Control	1043	0 (0%)	0 (0%)	0 (0%)	0 (0%)
ATXN10	SCA10	AMP-PD	Other	230	0 (0%)	0 (0%)	0 (0%)	0 (0%)
ATXN10	SCA10	gnomAD	Control	7487	0 (0%)	0 (0%)	0 (0%)	0 (0%)
ATXN10	SCA10	LBD	Control	1663	0 (0%)	0 (0%)	0 (0%)	0 (0%)
ATXN10	SCA10	LBD	Other	2468	0 (0%)	0 (0%)	0 (0%)	0 (0%)
ATXN2	SCA2	AMP-PD	Case	2431	2 (0.08%)	4 (0.16%)	0 (0%)	0 (0%)
ATXN2	SCA2	AMP-PD	Control	1043	0 (0%)	0 (0%)	0 (0%)	0 (0%)
ATXN2	SCA2	AMP-PD	Other	230	0 (0%)	0 (0%)	0 (0%)	0 (0%)
ATXN2	SCA2	gnomAD	Control	7487	0 (0%)	3 (0.04%)	0 (0%)	0 (0%)
ATXN2	SCA2	LBD	Control	1663	0 (0%)	0 (0%)	0 (0%)	0 (0%)
ATXN2	SCA2	LBD	Other	2468	1 (0.04%)	2 (0.08%)	0 (0%)	0 (0%)
ATXN3	SCA3	AMP-PD	Case	2431	0 (0%)	0 (0%)	0 (0%)	0 (0%)
ATXN3	SCA3	AMP-PD	Control	1043	0 (0%)	0 (0%)	0 (0%)	0 (0%)
ATXN3	SCA3	AMP-PD	Other	230	0 (0%)	0 (0%)	0 (0%)	0 (0%)
ATXN3	SCA3	gnomAD	Control	7487	0 (0%)	0 (0%)	0 (0%)	0 (0%)
ATXN3	SCA3	LBD	Control	1663	0 (0%)	0 (0%)	0 (0%)	0 (0%)
ATXN3	SCA3	LBD	Other	2468	0 (0%)	0 (0%)	0 (0%)	0 (0%)
ATXN7	SCA7	AMP-PD	Case	2431	0 (0%)	-	0 (0%)	-
ATXN7	SCA7	AMP-PD	Control	1043	0 (0%)	-	0 (0%)	-
ATXN7	SCA7	AMP-PD	Other	230	0 (0%)	-	0 (0%)	-
ATXN7	SCA7	gnomAD	Control	7487	0 (0%)	-	0 (0%)	-
ATXN7	SCA7	LBD	Control	1663	0 (0%)	-	0 (0%)	-
ATXN7	SCA7	LBD	Other	2468	0 (0%)	-	0 (0%)	-
ATXN8OS	SCA8	AMP-PD	Case	2431	12 (0.49%)	37 (1.52%)	0 (0%)	1 (0.04%)
ATXN8OS	SCA8	AMP-PD	Control	1043	7 (0.67%)	15 (1.44%)	0 (0%)	0 (0%)
ATXN8OS	SCA8	AMP-PD	Other	230	2 (0.87%)	3 (1.3%)	0 (0%)	0 (0%)
ATXN8OS	SCA8	gnomAD	Control	7487	38 (0.51%)	110 (1.47%)	1 (0.01%)	1 (0.01%)
ATXN8OS	SCA8	LBD	Control	1663	3 (0.18%)	22 (1.32%)	0 (0%)	0 (0%)
ATXN8OS	SCA8	LBD	Other	2468	16 (0.65%)	46 (1.86%)	0 (0%)	0 (0%)
C9ORF72	FTDALS1	AMP-PD	Case	2431	3 (0.12%)	-	0 (0%)	-
C9ORF72	FTDALS1	AMP-PD	Control	1043	4 (0.38%)	-	0 (0%)	-
C9ORF72	FTDALS1	AMP-PD	Other	230	1 (0.43%)	-	0 (0%)	-
C9ORF72	FTDALS1	gnomAD	Control	7487	7 (0.09%)	-	0 (0%)	-
C9ORF72	FTDALS1	LBD	Control	1663	2 (0.12%)	-	0 (0%)	-
C9ORF72	FTDALS1	LBD	Other	2468	7 (0.28%)	-	0 (0%)	-
CACNA1A	SCA6	AMP-PD	Case	2431	0 (0%)	-	0 (0%)	-
CACNA1A	SCA6	AMP-PD	Control	1043	0 (0%)	-	0 (0%)	-
CACNA1A	SCA6	AMP-PD	Other	230	0 (0%)	-	0 (0%)	-
CACNA1A	SCA6	gnomAD	Control	7487	1 (0.01%)	-	0 (0%)	-
CACNA1A	SCA6	LBD	Control	1663	0 (0%)	-	0 (0%)	-
CACNA1A	SCA6	LBD	Other	2468	0 (0%)	-	0 (0%)	-
CNBP	DM2	AMP-PD	Case	2431	0 (0%)	-	0 (0%)	-
CNBP	DM2	AMP-PD	Control	1043	0 (0%)	-	0 (0%)	-
CNBP	DM2	AMP-PD	Other	230	0 (0%)	-	0 (0%)	-
CNBP	DM2	gnomAD	Control	7487	1 (0.01%)	-	0 (0%)	-
CNBP	DM2	LBD	Control	1663	0 (0%)	-	0 (0%)	-
CNBP	DM2	LBD	Other	2468	2 (0.08%)	-	0 (0%)	-
COMP	PSACH	AMP-PD	Case	2431	1 (0.04%)	-	0 (0%)	-
COMP	PSACH	AMP-PD	Control	1043	0 (0%)	-	0 (0%)	-
COMP	PSACH	AMP-PD	Other	230	0 (0%)	-	0 (0%)	-
COMP	PSACH	gnomAD	Control	7487	2 (0.03%)	-	0 (0%)	-
COMP	PSACH	LBD	Control	1663	0 (0%)	-	0 (0%)	-
COMP	PSACH	LBD	Other	2468	0 (0%)	-	0 (0%)	-
DMPK	DM1	AMP-PD	Case	2431	2 (0.08%)	-	0 (0%)	-
DMPK	DM1	AMP-PD	Control	1043	0 (0%)	-	0 (0%)	-
DMPK	DM1	AMP-PD	Other	230	0 (0%)	-	0 (0%)	-
DMPK	DM1	gnomAD	Control	7487	3 (0.04%)	-	0 (0%)	-
DMPK	DM1	LBD	Control	1663	0 (0%)	-	0 (0%)	-
DMPK	DM1	LBD	Other	2468	2 (0.08%)	-	0 (0%)	-
FGF14	SCA27B	AMP-PD	Case	2431	1 (0.04%)	53 (2.18%)	0 (0%)	7 (0.29%)
FGF14	SCA27B	AMP-PD	Control	1043	0 (0%)	22 (2.11%)	0 (0%)	1 (0.1%)
FGF14	SCA27B	AMP-PD	Other	230	1 (0.43%)	10 (4.35%)	0 (0%)	2 (0.87%)
FGF14	SCA27B	gnomAD	Control	7487	0 (0%)	0 (0%)	0 (0%)	0 (0%)
FGF14	SCA27B	LBD	Control	1663	1 (0.06%)	41 (2.47%)	0 (0%)	3 (0.18%)
FGF14	SCA27B	LBD	Other	2468	2 (0.08%)	72 (2.92%)	0 (0%)	10 (0.41%)
FMR1	FXS	AMP-PD	Case	2431	0 (0%)	43 (1.77%)	0 (0%)	0 (0%)
FMR1	FXS	AMP-PD	Control	1043	0 (0%)	16 (1.53%)	0 (0%)	0 (0%)
FMR1	FXS	AMP-PD	Other	230	0 (0%)	2 (0.87%)	0 (0%)	0 (0%)
FMR1	FXS	gnomAD	Control	7487	2 (0.03%)	145 (1.94%)	0 (0%)	3 (0.04%)
FMR1	FXS	LBD	Control	1663	0 (0%)	24 (1.44%)	0 (0%)	0 (0%)
FMR1	FXS	LBD	Other	2468	0 (0%)	40 (1.62%)	0 (0%)	0 (0%)
FXN	FRDA	AMP-PD	Case	2431	27 (1.11%)	-	0 (0%)	-
FXN	FRDA	AMP-PD	Control	1043	9 (0.86%)	-	0 (0%)	-
FXN	FRDA	AMP-PD	Other	230	1 (0.43%)	-	0 (0%)	-
FXN	FRDA	gnomAD	Control	7487	70 (0.93%)	-	0 (0%)	-
FXN	FRDA	LBD	Control	1663	22 (1.32%)	-	0 (0%)	-
FXN	FRDA	LBD	Other	2468	34 (1.38%)	-	0 (0%)	-
GIPC1	OPDM2	AMP-PD	Case	2431	0 (0%)	-	0 (0%)	-
GIPC1	OPDM2	AMP-PD	Control	1043	0 (0%)	-	0 (0%)	-
GIPC1	OPDM2	AMP-PD	Other	230	1 (0.43%)	-	0 (0%)	-
GIPC1	OPDM2	gnomAD	Control	7487	0 (0%)	-	0 (0%)	-
GIPC1	OPDM2	LBD	Control	1663	0 (0%)	-	0 (0%)	-
GIPC1	OPDM2	LBD	Other	2468	0 (0%)	-	0 (0%)	-
HTT	HD	AMP-PD	Case	2431	0 (0%)	4 (0.16%)	0 (0%)	0 (0%)
HTT	HD	AMP-PD	Control	1043	0 (0%)	0 (0%)	0 (0%)	0 (0%)
HTT	HD	AMP-PD	Other	230	0 (0%)	0 (0%)	0 (0%)	0 (0%)
HTT	HD	gnomAD	Control	7487	5 (0.07%)	16 (0.21%)	0 (0%)	0 (0%)
HTT	HD	LBD	Control	1663	0 (0%)	4 (0.24%)	0 (0%)	0 (0%)
HTT	HD	LBD	Other	2468	0 (0%)	4 (0.16%)	0 (0%)	0 (0%)
JPH3	HDL2	AMP-PD	Case	2431	0 (0%)	0 (0%)	0 (0%)	0 (0%)
JPH3	HDL2	AMP-PD	Control	1043	0 (0%)	0 (0%)	0 (0%)	0 (0%)
JPH3	HDL2	AMP-PD	Other	230	0 (0%)	0 (0%)	0 (0%)	0 (0%)
JPH3	HDL2	gnomAD	Control	7487	0 (0%)	0 (0%)	0 (0%)	0 (0%)
JPH3	HDL2	LBD	Control	1663	0 (0%)	0 (0%)	0 (0%)	0 (0%)
JPH3	HDL2	LBD	Other	2468	0 (0%)	0 (0%)	0 (0%)	0 (0%)
LRP12	OPDM1	AMP-PD	Case	2431	0 (0%)	-	0 (0%)	-
LRP12	OPDM1	AMP-PD	Control	1043	0 (0%)	-	0 (0%)	-
LRP12	OPDM1	AMP-PD	Other	230	0 (0%)	-	0 (0%)	-
LRP12	OPDM1	gnomAD	Control	7487	0 (0%)	-	0 (0%)	-
LRP12	OPDM1	LBD	Control	1663	0 (0%)	-	0 (0%)	-
LRP12	OPDM1	LBD	Other	2468	0 (0%)	-	0 (0%)	-
NIPA1	ALS	AMP-PD	Case	2431	133 (5.47%)	-	1 (0.04%)	-
NIPA1	ALS	AMP-PD	Control	1043	45 (4.31%)	-	0 (0%)	-
NIPA1	ALS	AMP-PD	Other	230	11 (4.78%)	-	0 (0%)	-
NIPA1	ALS	gnomAD	Control	7487	348 (4.65%)	-	10 (0.13%)	-
NIPA1	ALS	LBD	Control	1663	61 (3.67%)	-	0 (0%)	-
NIPA1	ALS	LBD	Other	2468	113 (4.58%)	-	0 (0%)	-
NOP56	SCA36	AMP-PD	Case	2431	0 (0%)	-	0 (0%)	-
NOP56	SCA36	AMP-PD	Control	1043	0 (0%)	-	0 (0%)	-
NOP56	SCA36	AMP-PD	Other	230	0 (0%)	-	0 (0%)	-
NOP56	SCA36	gnomAD	Control	7487	0 (0%)	-	0 (0%)	-
NOP56	SCA36	LBD	Control	1663	0 (0%)	-	0 (0%)	-
NOP56	SCA36	LBD	Other	2468	0 (0%)	-	0 (0%)	-
NOTCH2NLC	NIID	AMP-PD	Case	2431	0 (0%)	10 (0.41%)	0 (0%)	0 (0%)
NOTCH2NLC	NIID	AMP-PD	Control	1043	1 (0.1%)	4 (0.38%)	0 (0%)	0 (0%)
NOTCH2NLC	NIID	AMP-PD	Other	230	0 (0%)	1 (0.43%)	0 (0%)	0 (0%)
NOTCH2NLC	NIID	gnomAD	Control	7487	9 (0.12%)	52 (0.69%)	0 (0%)	0 (0%)
NOTCH2NLC	NIID	LBD	Control	1663	0 (0%)	5 (0.3%)	0 (0%)	0 (0%)
NOTCH2NLC	NIID	LBD	Other	2468	0 (0%)	3 (0.12%)	0 (0%)	0 (0%)
NUTM2B-AS1	OPML1	AMP-PD	Case	2431	1 (0.04%)	-	0 (0%)	-
NUTM2B-AS1	OPML1	AMP-PD	Control	1043	0 (0%)	-	0 (0%)	-
NUTM2B-AS1	OPML1	AMP-PD	Other	230	0 (0%)	-	0 (0%)	-
NUTM2B-AS1	OPML1	gnomAD	Control	7487	3 (0.04%)	-	0 (0%)	-
NUTM2B-AS1	OPML1	LBD	Control	1663	0 (0%)	-	0 (0%)	-
NUTM2B-AS1	OPML1	LBD	Other	2468	0 (0%)	-	0 (0%)	-
PABPN1	OPMD	AMP-PD	Case	2431	2 (0.08%)	-	0 (0%)	-
PABPN1	OPMD	AMP-PD	Control	1043	0 (0%)	-	0 (0%)	-
PABPN1	OPMD	AMP-PD	Other	230	0 (0%)	-	0 (0%)	-
PABPN1	OPMD	gnomAD	Control	7487	12 (0.16%)	-	0 (0%)	-
PABPN1	OPMD	LBD	Control	1663	0 (0%)	-	0 (0%)	-
PABPN1	OPMD	LBD	Other	2468	0 (0%)	-	0 (0%)	-
PPP2R2B	SCA12	AMP-PD	Case	2431	0 (0%)	-	0 (0%)	-
PPP2R2B	SCA12	AMP-PD	Control	1043	0 (0%)	-	0 (0%)	-
PPP2R2B	SCA12	AMP-PD	Other	230	0 (0%)	-	0 (0%)	-
PPP2R2B	SCA12	gnomAD	Control	7487	0 (0%)	-	0 (0%)	-
PPP2R2B	SCA12	LBD	Control	1663	0 (0%)	-	0 (0%)	-
PPP2R2B	SCA12	LBD	Other	2468	0 (0%)	-	0 (0%)	-
PRNP	CJD	AMP-PD	Case	2431	0 (0%)	-	0 (0%)	-
PRNP	CJD	AMP-PD	Control	1043	0 (0%)	-	0 (0%)	-
PRNP	CJD	AMP-PD	Other	230	0 (0%)	-	0 (0%)	-
PRNP	CJD	gnomAD	Control	7487	0 (0%)	-	0 (0%)	-
PRNP	CJD	LBD	Control	1663	0 (0%)	-	0 (0%)	-
PRNP	CJD	LBD	Other	2468	0 (0%)	-	0 (0%)	-
RFC1_AAGGG	CANVAS	AMP-PD	Case	2431	93 (3.83%)	-	4 (0.16%)	-
RFC1_AAGGG	CANVAS	AMP-PD	Control	1043	57 (5.47%)	-	1 (0.1%)	-
RFC1_AAGGG	CANVAS	AMP-PD	Other	230	9 (3.91%)	-	0 (0%)	-
RFC1_AAGGG	CANVAS	gnomAD	Control	7487	461 (6.16%)	-	8 (0.11%)	-
RFC1_AAGGG	CANVAS	LBD	Control	1663	117 (7.04%)	-	7 (0.42%)	-
RFC1_AAGGG	CANVAS	LBD	Other	2468	144 (5.83%)	-	4 (0.16%)	-
RFC1_ACAGG	CANVAS	AMP-PD	Case	2431	1 (0.04%)	-	0 (0%)	-
RFC1_ACAGG	CANVAS	AMP-PD	Control	1043	0 (0%)	-	0 (0%)	-
RFC1_ACAGG	CANVAS	AMP-PD	Other	230	0 (0%)	-	0 (0%)	-
RFC1_ACAGG	CANVAS	gnomAD	Control	7487	0 (0%)	-	0 (0%)	-
RFC1_ACAGG	CANVAS	LBD	Control	1663	1 (0.06%)	-	0 (0%)	-
RFC1_ACAGG	CANVAS	LBD	Other	2468	0 (0%)	-	0 (0%)	-
RILPL1	OPDM4	AMP-PD	Case	2431	0 (0%)	-	0 (0%)	-
RILPL1	OPDM4	AMP-PD	Control	1043	0 (0%)	-	0 (0%)	-
RILPL1	OPDM4	AMP-PD	Other	230	0 (0%)	-	0 (0%)	-
RILPL1	OPDM4	gnomAD	Control	7487	0 (0%)	-	0 (0%)	-
RILPL1	OPDM4	LBD	Control	1663	0 (0%)	-	0 (0%)	-
RILPL1	OPDM4	LBD	Other	2468	0 (0%)	-	0 (0%)	-
TAF1	XLDP	AMP-PD	Case	2431	0 (0%)	-	0 (0%)	-
TAF1	XLDP	AMP-PD	Control	1043	0 (0%)	-	0 (0%)	-
TAF1	XLDP	AMP-PD	Other	230	0 (0%)	-	0 (0%)	-
TAF1	XLDP	gnomAD	Control	7487	0 (0%)	-	0 (0%)	-
TAF1	XLDP	LBD	Control	1663	0 (0%)	-	0 (0%)	-
TAF1	XLDP	LBD	Other	2468	0 (0%)	-	0 (0%)	-
TBP	SCA17	AMP-PD	Case	2431	2 (0.08%)	15 (0.62%)	0 (0%)	0 (0%)
TBP	SCA17	AMP-PD	Control	1043	0 (0%)	2 (0.19%)	0 (0%)	0 (0%)
TBP	SCA17	AMP-PD	Other	230	0 (0%)	2 (0.87%)	0 (0%)	0 (0%)
TBP	SCA17	gnomAD	Control	7487	4 (0.05%)	115 (1.54%)	0 (0%)	0 (0%)
TBP	SCA17	LBD	Control	1663	0 (0%)	10 (0.6%)	0 (0%)	0 (0%)
TBP	SCA17	LBD	Other	2468	0 (0%)	11 (0.45%)	0 (0%)	0 (0%)
TCF4	FECD3	AMP-PD	Case	2431	204 (8.39%)	-	1 (0.04%)	-
TCF4	FECD3	AMP-PD	Control	1043	72 (6.9%)	-	0 (0%)	-
TCF4	FECD3	AMP-PD	Other	230	17 (7.39%)	-	0 (0%)	-
TCF4	FECD3	gnomAD	Control	7487	552 (7.37%)	-	17 (0.23%)	-
TCF4	FECD3	LBD	Control	1663	128 (7.7%)	-	4 (0.24%)	-
TCF4	FECD3	LBD	Other	2468	202 (8.18%)	-	4 (0.16%)	-
THAP11	THAP11	AMP-PD	Case	2431	0 (0%)	-	0 (0%)	-
THAP11	THAP11	AMP-PD	Control	1043	0 (0%)	-	0 (0%)	-
THAP11	THAP11	AMP-PD	Other	230	0 (0%)	-	0 (0%)	-
THAP11	THAP11	gnomAD	Control	7487	0 (0%)	-	0 (0%)	-
THAP11	THAP11	LBD	Control	1663	0 (0%)	-	0 (0%)	-
THAP11	THAP11	LBD	Other	2468	0 (0%)	-	0 (0%)	-
XYLT1	DBQD2	AMP-PD	Case	2431	0 (0%)	-	0 (0%)	-
XYLT1	DBQD2	AMP-PD	Control	1043	0 (0%)	-	0 (0%)	-
XYLT1	DBQD2	AMP-PD	Other	230	0 (0%)	-	0 (0%)	-
XYLT1	DBQD2	gnomAD	Control	7487	1 (0.01%)	-	0 (0%)	-
XYLT1	DBQD2	LBD	Control	1663	0 (0%)	-	0 (0%)	-
XYLT1	DBQD2	LBD	Other	2468	0 (0%)	-	0 (0%)	-
ZFHX3	SCA4	AMP-PD	Case	2431	0 (0%)	-	0 (0%)	-
ZFHX3	SCA4	AMP-PD	Control	1043	0 (0%)	-	0 (0%)	-
ZFHX3	SCA4	AMP-PD	Other	230	0 (0%)	-	0 (0%)	-
ZFHX3	SCA4	gnomAD	Control	7487	0 (0%)	-	0 (0%)	-
ZFHX3	SCA4	LBD	Control	1663	0 (0%)	-	0 (0%)	-
ZFHX3	SCA4	LBD	Other	2468	0 (0%)	-	0 (0%)	-

## Sheet: Supplementary_Table_3_RE_summar
Supplementary Table 3. Summary of the number of REs detected in the AMP-PD and LBD sub-cohorts.
gene	disorder	cohort	cases	count	RE on longer allele	RE on longer allele (inter)	RE on both alleles	RE on both alleles (inter)
NIPA1	ALS	BioFIND	Case	75	3 (4%)	-	0 (0%)	-
NIPA1	ALS	BioFIND	Control	51	2 (3.92%)	-	0 (0%)	-
NIPA1	ALS	BioFIND	Other	2	0 (0%)	-	0 (0%)	-
NIPA1	ALS	gnomAD	Control	7487	348 (4.65%)	-	10 (0.13%)	-
NIPA1	ALS	HBS	Case	525	24 (4.57%)	-	0 (0%)	-
NIPA1	ALS	HBS	Control	388	12 (3.09%)	-	0 (0%)	-
NIPA1	ALS	HBS	Other	3	0 (0%)	-	0 (0%)	-
NIPA1	ALS	LBD	Control	1663	61 (3.67%)	-	0 (0%)	-
NIPA1	ALS	LBD	Other	2468	113 (4.58%)	-	0 (0%)	-
NIPA1	ALS	PDBP	Case	769	43 (5.59%)	-	0 (0%)	-
NIPA1	ALS	PDBP	Control	410	19 (4.63%)	-	0 (0%)	-
NIPA1	ALS	PDBP	Other	139	6 (4.32%)	-	0 (0%)	-
NIPA1	ALS	PPMI	Case	555	31 (5.59%)	-	1 (0.18%)	-
NIPA1	ALS	PPMI	Control	194	12 (6.19%)	-	0 (0%)	-
NIPA1	ALS	PPMI	Other	85	5 (5.88%)	-	0 (0%)	-
NIPA1	ALS	STEADY	Case	275	17 (6.18%)	-	0 (0%)	-
NIPA1	ALS	STEADY	Control	0	0 (0%)	-	0 (0%)	-
NIPA1	ALS	STEADY	Other	1	0 (0%)	-	0 (0%)	-
NIPA1	ALS	SURE	Case	232	15 (6.47%)	-	0 (0%)	-
NIPA1	ALS	SURE	Control	0	0 (0%)	-	0 (0%)	-
NIPA1	ALS	SURE	Other	0	0 (0%)	-	0 (0%)	-
RFC1_AAGGG	CANVAS	BioFIND	Case	75	9 (12%)	-	0 (0%)	-
RFC1_AAGGG	CANVAS	BioFIND	Control	51	4 (7.84%)	-	0 (0%)	-
RFC1_AAGGG	CANVAS	BioFIND	Other	2	0 (0%)	-	0 (0%)	-
RFC1_AAGGG	CANVAS	gnomAD	Control	7487	461 (6.16%)	-	8 (0.11%)	-
RFC1_AAGGG	CANVAS	HBS	Case	525	6 (1.14%)	-	1 (0.19%)	-
RFC1_AAGGG	CANVAS	HBS	Control	388	15 (3.87%)	-	1 (0.26%)	-
RFC1_AAGGG	CANVAS	HBS	Other	3	0 (0%)	-	0 (0%)	-
RFC1_AAGGG	CANVAS	LBD	Control	1663	117 (7.04%)	-	5 (0.3%)	-
RFC1_AAGGG	CANVAS	LBD	Other	2468	144 (5.83%)	-	4 (0.16%)	-
RFC1_AAGGG	CANVAS	PDBP	Case	769	25 (3.25%)	-	0 (0%)	-
RFC1_AAGGG	CANVAS	PDBP	Control	410	26 (6.34%)	-	0 (0%)	-
RFC1_AAGGG	CANVAS	PDBP	Other	139	5 (3.6%)	-	0 (0%)	-
RFC1_AAGGG	CANVAS	PPMI	Case	555	23 (4.14%)	-	3 (0.54%)	-
RFC1_AAGGG	CANVAS	PPMI	Control	194	12 (6.19%)	-	0 (0%)	-
RFC1_AAGGG	CANVAS	PPMI	Other	85	4 (4.71%)	-	0 (0%)	-
RFC1_AAGGG	CANVAS	STEADY	Case	275	12 (4.36%)	-	0 (0%)	-
RFC1_AAGGG	CANVAS	STEADY	Control	0	0 (0%)	-	0 (0%)	-
RFC1_AAGGG	CANVAS	STEADY	Other	1	0 (0%)	-	0 (0%)	-
RFC1_AAGGG	CANVAS	SURE	Case	232	18 (7.76%)	-	0 (0%)	-
RFC1_AAGGG	CANVAS	SURE	Control	0	0 (0%)	-	0 (0%)	-
RFC1_AAGGG	CANVAS	SURE	Other	0	0 (0%)	-	0 (0%)	-
RFC1_ACAGG	CANVAS	BioFIND	Case	75	0 (0%)	-	0 (0%)	-
RFC1_ACAGG	CANVAS	BioFIND	Control	51	0 (0%)	-	0 (0%)	-
RFC1_ACAGG	CANVAS	BioFIND	Other	2	0 (0%)	-	0 (0%)	-
RFC1_ACAGG	CANVAS	gnomAD	Control	7487	0 (0%)	-	0 (0%)	-
RFC1_ACAGG	CANVAS	HBS	Case	525	0 (0%)	-	0 (0%)	-
RFC1_ACAGG	CANVAS	HBS	Control	388	0 (0%)	-	0 (0%)	-
RFC1_ACAGG	CANVAS	HBS	Other	3	0 (0%)	-	0 (0%)	-
RFC1_ACAGG	CANVAS	LBD	Control	1663	1 (0.06%)	-	0 (0%)	-
RFC1_ACAGG	CANVAS	LBD	Other	2468	0 (0%)	-	0 (0%)	-
RFC1_ACAGG	CANVAS	PDBP	Case	769	0 (0%)	-	0 (0%)	-
RFC1_ACAGG	CANVAS	PDBP	Control	410	0 (0%)	-	0 (0%)	-
RFC1_ACAGG	CANVAS	PDBP	Other	139	0 (0%)	-	0 (0%)	-
RFC1_ACAGG	CANVAS	PPMI	Case	555	0 (0%)	-	0 (0%)	-
RFC1_ACAGG	CANVAS	PPMI	Control	194	0 (0%)	-	0 (0%)	-
RFC1_ACAGG	CANVAS	PPMI	Other	85	0 (0%)	-	0 (0%)	-
RFC1_ACAGG	CANVAS	STEADY	Case	275	0 (0%)	-	0 (0%)	-
RFC1_ACAGG	CANVAS	STEADY	Control	0	0 (0%)	-	0 (0%)	-
RFC1_ACAGG	CANVAS	STEADY	Other	1	0 (0%)	-	0 (0%)	-
RFC1_ACAGG	CANVAS	SURE	Case	232	1 (0.43%)	-	0 (0%)	-
RFC1_ACAGG	CANVAS	SURE	Control	0	0 (0%)	-	0 (0%)	-
RFC1_ACAGG	CANVAS	SURE	Other	0	0 (0%)	-	0 (0%)	-
PRNP	CJD	BioFIND	Case	75	0 (0%)	-	0 (0%)	-
PRNP	CJD	BioFIND	Control	51	0 (0%)	-	0 (0%)	-
PRNP	CJD	BioFIND	Other	2	0 (0%)	-	0 (0%)	-
PRNP	CJD	gnomAD	Control	7487	0 (0%)	-	0 (0%)	-
PRNP	CJD	HBS	Case	525	0 (0%)	-	0 (0%)	-
PRNP	CJD	HBS	Control	388	0 (0%)	-	0 (0%)	-
PRNP	CJD	HBS	Other	3	0 (0%)	-	0 (0%)	-
PRNP	CJD	LBD	Control	1663	0 (0%)	-	0 (0%)	-
PRNP	CJD	LBD	Other	2468	0 (0%)	-	0 (0%)	-
PRNP	CJD	PDBP	Case	769	0 (0%)	-	0 (0%)	-
PRNP	CJD	PDBP	Control	410	0 (0%)	-	0 (0%)	-
PRNP	CJD	PDBP	Other	139	0 (0%)	-	0 (0%)	-
PRNP	CJD	PPMI	Case	555	0 (0%)	-	0 (0%)	-
PRNP	CJD	PPMI	Control	194	0 (0%)	-	0 (0%)	-
PRNP	CJD	PPMI	Other	85	0 (0%)	-	0 (0%)	-
PRNP	CJD	STEADY	Case	275	0 (0%)	-	0 (0%)	-
PRNP	CJD	STEADY	Control	0	0 (0%)	-	0 (0%)	-
PRNP	CJD	STEADY	Other	1	0 (0%)	-	0 (0%)	-
PRNP	CJD	SURE	Case	232	0 (0%)	-	0 (0%)	-
PRNP	CJD	SURE	Control	0	0 (0%)	-	0 (0%)	-
PRNP	CJD	SURE	Other	0	0 (0%)	-	0 (0%)	-
XYLT1	DBQD2	BioFIND	Case	75	0 (0%)	-	0 (0%)	-
XYLT1	DBQD2	BioFIND	Control	51	0 (0%)	-	0 (0%)	-
XYLT1	DBQD2	BioFIND	Other	2	0 (0%)	-	0 (0%)	-
XYLT1	DBQD2	gnomAD	Control	7487	1 (0.01%)	-	0 (0%)	-
XYLT1	DBQD2	HBS	Case	525	0 (0%)	-	0 (0%)	-
XYLT1	DBQD2	HBS	Control	388	0 (0%)	-	0 (0%)	-
XYLT1	DBQD2	HBS	Other	3	0 (0%)	-	0 (0%)	-
XYLT1	DBQD2	LBD	Control	1663	0 (0%)	-	0 (0%)	-
XYLT1	DBQD2	LBD	Other	2468	0 (0%)	-	0 (0%)	-
XYLT1	DBQD2	PDBP	Case	769	0 (0%)	-	0 (0%)	-
XYLT1	DBQD2	PDBP	Control	410	0 (0%)	-	0 (0%)	-
XYLT1	DBQD2	PDBP	Other	139	0 (0%)	-	0 (0%)	-
XYLT1	DBQD2	PPMI	Case	555	0 (0%)	-	0 (0%)	-
XYLT1	DBQD2	PPMI	Control	194	0 (0%)	-	0 (0%)	-
XYLT1	DBQD2	PPMI	Other	85	0 (0%)	-	0 (0%)	-
XYLT1	DBQD2	STEADY	Case	275	0 (0%)	-	0 (0%)	-
XYLT1	DBQD2	STEADY	Control	0	0 (0%)	-	0 (0%)	-
XYLT1	DBQD2	STEADY	Other	1	0 (0%)	-	0 (0%)	-
XYLT1	DBQD2	SURE	Case	232	0 (0%)	-	0 (0%)	-
XYLT1	DBQD2	SURE	Control	0	0 (0%)	-	0 (0%)	-
XYLT1	DBQD2	SURE	Other	0	0 (0%)	-	0 (0%)	-
DMPK	DM1	BioFIND	Case	75	0 (0%)	-	0 (0%)	-
DMPK	DM1	BioFIND	Control	51	0 (0%)	-	0 (0%)	-
DMPK	DM1	BioFIND	Other	2	0 (0%)	-	0 (0%)	-
DMPK	DM1	gnomAD	Control	7487	3 (0.04%)	-	0 (0%)	-
DMPK	DM1	HBS	Case	525	0 (0%)	-	0 (0%)	-
DMPK	DM1	HBS	Control	388	0 (0%)	-	0 (0%)	-
DMPK	DM1	HBS	Other	3	0 (0%)	-	0 (0%)	-
DMPK	DM1	LBD	Control	1663	0 (0%)	-	0 (0%)	-
DMPK	DM1	LBD	Other	2468	2 (0.08%)	-	0 (0%)	-
DMPK	DM1	PDBP	Case	769	0 (0%)	-	0 (0%)	-
DMPK	DM1	PDBP	Control	410	0 (0%)	-	0 (0%)	-
DMPK	DM1	PDBP	Other	139	0 (0%)	-	0 (0%)	-
DMPK	DM1	PPMI	Case	555	0 (0%)	-	0 (0%)	-
DMPK	DM1	PPMI	Control	194	0 (0%)	-	0 (0%)	-
DMPK	DM1	PPMI	Other	85	0 (0%)	-	0 (0%)	-
DMPK	DM1	STEADY	Case	275	1 (0.36%)	-	0 (0%)	-
DMPK	DM1	STEADY	Control	0	0 (0%)	-	0 (0%)	-
DMPK	DM1	STEADY	Other	1	0 (0%)	-	0 (0%)	-
DMPK	DM1	SURE	Case	232	1 (0.43%)	-	0 (0%)	-
DMPK	DM1	SURE	Control	0	0 (0%)	-	0 (0%)	-
DMPK	DM1	SURE	Other	0	0 (0%)	-	0 (0%)	-
CNBP	DM2	BioFIND	Case	75	0 (0%)	-	0 (0%)	-
CNBP	DM2	BioFIND	Control	51	0 (0%)	-	0 (0%)	-
CNBP	DM2	BioFIND	Other	2	0 (0%)	-	0 (0%)	-
CNBP	DM2	gnomAD	Control	7487	1 (0.01%)	-	0 (0%)	-
CNBP	DM2	HBS	Case	525	0 (0%)	-	0 (0%)	-
CNBP	DM2	HBS	Control	388	0 (0%)	-	0 (0%)	-
CNBP	DM2	HBS	Other	3	0 (0%)	-	0 (0%)	-
CNBP	DM2	LBD	Control	1663	0 (0%)	-	0 (0%)	-
CNBP	DM2	LBD	Other	2468	2 (0.08%)	-	0 (0%)	-
CNBP	DM2	PDBP	Case	769	0 (0%)	-	0 (0%)	-
CNBP	DM2	PDBP	Control	410	0 (0%)	-	0 (0%)	-
CNBP	DM2	PDBP	Other	139	0 (0%)	-	0 (0%)	-
CNBP	DM2	PPMI	Case	555	0 (0%)	-	0 (0%)	-
CNBP	DM2	PPMI	Control	194	0 (0%)	-	0 (0%)	-
CNBP	DM2	PPMI	Other	85	0 (0%)	-	0 (0%)	-
CNBP	DM2	STEADY	Case	275	0 (0%)	-	0 (0%)	-
CNBP	DM2	STEADY	Control	0	0 (0%)	-	0 (0%)	-
CNBP	DM2	STEADY	Other	1	0 (0%)	-	0 (0%)	-
CNBP	DM2	SURE	Case	232	0 (0%)	-	0 (0%)	-
CNBP	DM2	SURE	Control	0	0 (0%)	-	0 (0%)	-
CNBP	DM2	SURE	Other	0	0 (0%)	-	0 (0%)	-
ATN1	DRPLA	BioFIND	Case	75	0 (0%)	-	0 (0%)	-
ATN1	DRPLA	BioFIND	Control	51	0 (0%)	-	0 (0%)	-
ATN1	DRPLA	BioFIND	Other	2	0 (0%)	-	0 (0%)	-
ATN1	DRPLA	gnomAD	Control	7487	0 (0%)	-	0 (0%)	-
ATN1	DRPLA	HBS	Case	525	0 (0%)	-	0 (0%)	-
ATN1	DRPLA	HBS	Control	388	0 (0%)	-	0 (0%)	-
ATN1	DRPLA	HBS	Other	3	0 (0%)	-	0 (0%)	-
ATN1	DRPLA	LBD	Control	1663	0 (0%)	-	0 (0%)	-
ATN1	DRPLA	LBD	Other	2468	0 (0%)	-	0 (0%)	-
ATN1	DRPLA	PDBP	Case	769	0 (0%)	-	0 (0%)	-
ATN1	DRPLA	PDBP	Control	410	0 (0%)	-	0 (0%)	-
ATN1	DRPLA	PDBP	Other	139	0 (0%)	-	0 (0%)	-
ATN1	DRPLA	PPMI	Case	555	0 (0%)	-	0 (0%)	-
ATN1	DRPLA	PPMI	Control	194	0 (0%)	-	0 (0%)	-
ATN1	DRPLA	PPMI	Other	85	0 (0%)	-	0 (0%)	-
ATN1	DRPLA	STEADY	Case	275	0 (0%)	-	0 (0%)	-
ATN1	DRPLA	STEADY	Control	0	0 (0%)	-	0 (0%)	-
ATN1	DRPLA	STEADY	Other	1	0 (0%)	-	0 (0%)	-
ATN1	DRPLA	SURE	Case	232	0 (0%)	-	0 (0%)	-
ATN1	DRPLA	SURE	Control	0	0 (0%)	-	0 (0%)	-
ATN1	DRPLA	SURE	Other	0	0 (0%)	-	0 (0%)	-
TCF4	FECD3	BioFIND	Case	75	6 (8%)	-	0 (0%)	-
TCF4	FECD3	BioFIND	Control	51	8 (15.69%)	-	0 (0%)	-
TCF4	FECD3	BioFIND	Other	2	0 (0%)	-	0 (0%)	-
TCF4	FECD3	gnomAD	Control	7487	552 (7.37%)	-	17 (0.23%)	-
TCF4	FECD3	HBS	Case	525	47 (8.95%)	-	0 (0%)	-
TCF4	FECD3	HBS	Control	388	25 (6.44%)	-	0 (0%)	-
TCF4	FECD3	HBS	Other	3	0 (0%)	-	0 (0%)	-
TCF4	FECD3	LBD	Control	1663	128 (7.7%)	-	4 (0.24%)	-
TCF4	FECD3	LBD	Other	2468	202 (8.18%)	-	4 (0.16%)	-
TCF4	FECD3	PDBP	Case	769	62 (8.06%)	-	0 (0%)	-
TCF4	FECD3	PDBP	Control	410	22 (5.37%)	-	0 (0%)	-
TCF4	FECD3	PDBP	Other	139	12 (8.63%)	-	0 (0%)	-
TCF4	FECD3	PPMI	Case	555	49 (8.83%)	-	1 (0.18%)	-
TCF4	FECD3	PPMI	Control	194	17 (8.76%)	-	0 (0%)	-
TCF4	FECD3	PPMI	Other	85	5 (5.88%)	-	0 (0%)	-
TCF4	FECD3	STEADY	Case	275	25 (9.09%)	-	0 (0%)	-
TCF4	FECD3	STEADY	Control	0	0 (0%)	-	0 (0%)	-
TCF4	FECD3	STEADY	Other	1	0 (0%)	-	0 (0%)	-
TCF4	FECD3	SURE	Case	232	15 (6.47%)	-	0 (0%)	-
TCF4	FECD3	SURE	Control	0	0 (0%)	-	0 (0%)	-
TCF4	FECD3	SURE	Other	0	0 (0%)	-	0 (0%)	-
FXN	FRDA	BioFIND	Case	75	1 (1.33%)	-	0 (0%)	-
FXN	FRDA	BioFIND	Control	51	0 (0%)	-	0 (0%)	-
FXN	FRDA	BioFIND	Other	2	0 (0%)	-	0 (0%)	-
FXN	FRDA	gnomAD	Control	7487	70 (0.93%)	-	0 (0%)	-
FXN	FRDA	HBS	Case	525	9 (1.71%)	-	0 (0%)	-
FXN	FRDA	HBS	Control	388	2 (0.52%)	-	0 (0%)	-
FXN	FRDA	HBS	Other	3	0 (0%)	-	0 (0%)	-
FXN	FRDA	LBD	Control	1663	22 (1.32%)	-	0 (0%)	-
FXN	FRDA	LBD	Other	2468	34 (1.38%)	-	0 (0%)	-
FXN	FRDA	PDBP	Case	769	8 (1.04%)	-	0 (0%)	-
FXN	FRDA	PDBP	Control	410	5 (1.22%)	-	0 (0%)	-
FXN	FRDA	PDBP	Other	139	0 (0%)	-	0 (0%)	-
FXN	FRDA	PPMI	Case	555	3 (0.54%)	-	0 (0%)	-
FXN	FRDA	PPMI	Control	194	2 (1.03%)	-	0 (0%)	-
FXN	FRDA	PPMI	Other	85	1 (1.18%)	-	0 (0%)	-
FXN	FRDA	STEADY	Case	275	2 (0.73%)	-	0 (0%)	-
FXN	FRDA	STEADY	Control	0	0 (0%)	-	0 (0%)	-
FXN	FRDA	STEADY	Other	1	0 (0%)	-	0 (0%)	-
FXN	FRDA	SURE	Case	232	4 (1.72%)	-	0 (0%)	-
FXN	FRDA	SURE	Control	0	0 (0%)	-	0 (0%)	-
FXN	FRDA	SURE	Other	0	0 (0%)	-	0 (0%)	-
C9ORF72	FTDALS1	BioFIND	Case	75	0 (0%)	-	0 (0%)	-
C9ORF72	FTDALS1	BioFIND	Control	51	0 (0%)	-	0 (0%)	-
C9ORF72	FTDALS1	BioFIND	Other	2	0 (0%)	-	0 (0%)	-
C9ORF72	FTDALS1	gnomAD	Control	7487	7 (0.09%)	-	0 (0%)	-
C9ORF72	FTDALS1	HBS	Case	525	0 (0%)	-	0 (0%)	-
C9ORF72	FTDALS1	HBS	Control	388	3 (0.77%)	-	0 (0%)	-
C9ORF72	FTDALS1	HBS	Other	3	0 (0%)	-	0 (0%)	-
C9ORF72	FTDALS1	LBD	Control	1663	2 (0.12%)	-	0 (0%)	-
C9ORF72	FTDALS1	LBD	Other	2468	7 (0.28%)	-	0 (0%)	-
C9ORF72	FTDALS1	PDBP	Case	769	2 (0.26%)	-	0 (0%)	-
C9ORF72	FTDALS1	PDBP	Control	410	0 (0%)	-	0 (0%)	-
C9ORF72	FTDALS1	PDBP	Other	139	1 (0.72%)	-	0 (0%)	-
C9ORF72	FTDALS1	PPMI	Case	555	0 (0%)	-	0 (0%)	-
C9ORF72	FTDALS1	PPMI	Control	194	1 (0.52%)	-	0 (0%)	-
C9ORF72	FTDALS1	PPMI	Other	85	0 (0%)	-	0 (0%)	-
C9ORF72	FTDALS1	STEADY	Case	275	0 (0%)	-	0 (0%)	-
C9ORF72	FTDALS1	STEADY	Control	0	0 (0%)	-	0 (0%)	-
C9ORF72	FTDALS1	STEADY	Other	1	0 (0%)	-	0 (0%)	-
C9ORF72	FTDALS1	SURE	Case	232	1 (0.43%)	-	0 (0%)	-
C9ORF72	FTDALS1	SURE	Control	0	0 (0%)	-	0 (0%)	-
C9ORF72	FTDALS1	SURE	Other	0	0 (0%)	-	0 (0%)	-
FMR1	FXS	BioFIND	Case	75	0 (0%)	1 (1.33%)	0 (0%)	0 (0%)
FMR1	FXS	BioFIND	Control	51	0 (0%)	0 (0%)	0 (0%)	0 (0%)
FMR1	FXS	BioFIND	Other	2	0 (0%)	0 (0%)	0 (0%)	0 (0%)
FMR1	FXS	gnomAD	Control	7487	2 (0.03%)	145 (1.94%)	0 (0%)	3 (0.04%)
FMR1	FXS	HBS	Case	525	0 (0%)	9 (1.71%)	0 (0%)	0 (0%)
FMR1	FXS	HBS	Control	388	0 (0%)	6 (1.55%)	0 (0%)	0 (0%)
FMR1	FXS	HBS	Other	3	0 (0%)	0 (0%)	0 (0%)	0 (0%)
FMR1	FXS	LBD	Control	1663	0 (0%)	24 (1.44%)	0 (0%)	0 (0%)
FMR1	FXS	LBD	Other	2468	0 (0%)	40 (1.62%)	0 (0%)	0 (0%)
FMR1	FXS	PDBP	Case	769	0 (0%)	15 (1.95%)	0 (0%)	0 (0%)
FMR1	FXS	PDBP	Control	410	0 (0%)	7 (1.71%)	0 (0%)	0 (0%)
FMR1	FXS	PDBP	Other	139	0 (0%)	1 (0.72%)	0 (0%)	0 (0%)
FMR1	FXS	PPMI	Case	555	0 (0%)	8 (1.44%)	0 (0%)	0 (0%)
FMR1	FXS	PPMI	Control	194	0 (0%)	3 (1.55%)	0 (0%)	0 (0%)
FMR1	FXS	PPMI	Other	85	0 (0%)	1 (1.18%)	0 (0%)	0 (0%)
FMR1	FXS	STEADY	Case	275	0 (0%)	6 (2.18%)	0 (0%)	0 (0%)
FMR1	FXS	STEADY	Control	0	0 (0%)	0 (0%)	0 (0%)	0 (0%)
FMR1	FXS	STEADY	Other	1	0 (0%)	0 (0%)	0 (0%)	0 (0%)
FMR1	FXS	SURE	Case	232	0 (0%)	4 (1.72%)	0 (0%)	0 (0%)
FMR1	FXS	SURE	Control	0	0 (0%)	0 (0%)	0 (0%)	0 (0%)
FMR1	FXS	SURE	Other	0	0 (0%)	0 (0%)	0 (0%)	0 (0%)
HTT	HD	BioFIND	Case	75	0 (0%)	0 (0%)	0 (0%)	0 (0%)
HTT	HD	BioFIND	Control	51	0 (0%)	0 (0%)	0 (0%)	0 (0%)
HTT	HD	BioFIND	Other	2	0 (0%)	0 (0%)	0 (0%)	0 (0%)
HTT	HD	gnomAD	Control	7487	5 (0.07%)	16 (0.21%)	0 (0%)	0 (0%)
HTT	HD	HBS	Case	525	0 (0%)	2 (0.38%)	0 (0%)	0 (0%)
HTT	HD	HBS	Control	388	0 (0%)	0 (0%)	0 (0%)	0 (0%)
HTT	HD	HBS	Other	3	0 (0%)	0 (0%)	0 (0%)	0 (0%)
HTT	HD	LBD	Control	1663	0 (0%)	4 (0.24%)	0 (0%)	0 (0%)
HTT	HD	LBD	Other	2468	0 (0%)	4 (0.16%)	0 (0%)	0 (0%)
HTT	HD	PDBP	Case	769	0 (0%)	1 (0.13%)	0 (0%)	0 (0%)
HTT	HD	PDBP	Control	410	0 (0%)	0 (0%)	0 (0%)	0 (0%)
HTT	HD	PDBP	Other	139	0 (0%)	0 (0%)	0 (0%)	0 (0%)
HTT	HD	PPMI	Case	555	0 (0%)	0 (0%)	0 (0%)	0 (0%)
HTT	HD	PPMI	Control	194	0 (0%)	0 (0%)	0 (0%)	0 (0%)
HTT	HD	PPMI	Other	85	0 (0%)	0 (0%)	0 (0%)	0 (0%)
HTT	HD	STEADY	Case	275	0 (0%)	1 (0.36%)	0 (0%)	0 (0%)
HTT	HD	STEADY	Control	0	0 (0%)	0 (0%)	0 (0%)	0 (0%)
HTT	HD	STEADY	Other	1	0 (0%)	0 (0%)	0 (0%)	0 (0%)
HTT	HD	SURE	Case	232	0 (0%)	0 (0%)	0 (0%)	0 (0%)
HTT	HD	SURE	Control	0	0 (0%)	0 (0%)	0 (0%)	0 (0%)
HTT	HD	SURE	Other	0	0 (0%)	0 (0%)	0 (0%)	0 (0%)
JPH3	HDL2	BioFIND	Case	75	0 (0%)	0 (0%)	0 (0%)	0 (0%)
JPH3	HDL2	BioFIND	Control	51	0 (0%)	0 (0%)	0 (0%)	0 (0%)
JPH3	HDL2	BioFIND	Other	2	0 (0%)	0 (0%)	0 (0%)	0 (0%)
JPH3	HDL2	gnomAD	Control	7487	0 (0%)	0 (0%)	0 (0%)	0 (0%)
JPH3	HDL2	HBS	Case	525	0 (0%)	0 (0%)	0 (0%)	0 (0%)
JPH3	HDL2	HBS	Control	388	0 (0%)	0 (0%)	0 (0%)	0 (0%)
JPH3	HDL2	HBS	Other	3	0 (0%)	0 (0%)	0 (0%)	0 (0%)
JPH3	HDL2	LBD	Control	1663	0 (0%)	0 (0%)	0 (0%)	0 (0%)
JPH3	HDL2	LBD	Other	2468	0 (0%)	0 (0%)	0 (0%)	0 (0%)
JPH3	HDL2	PDBP	Case	769	0 (0%)	0 (0%)	0 (0%)	0 (0%)
JPH3	HDL2	PDBP	Control	410	0 (0%)	0 (0%)	0 (0%)	0 (0%)
JPH3	HDL2	PDBP	Other	139	0 (0%)	0 (0%)	0 (0%)	0 (0%)
JPH3	HDL2	PPMI	Case	555	0 (0%)	0 (0%)	0 (0%)	0 (0%)
JPH3	HDL2	PPMI	Control	194	0 (0%)	0 (0%)	0 (0%)	0 (0%)
JPH3	HDL2	PPMI	Other	85	0 (0%)	0 (0%)	0 (0%)	0 (0%)
JPH3	HDL2	STEADY	Case	275	0 (0%)	0 (0%)	0 (0%)	0 (0%)
JPH3	HDL2	STEADY	Control	0	0 (0%)	0 (0%)	0 (0%)	0 (0%)
JPH3	HDL2	STEADY	Other	1	0 (0%)	0 (0%)	0 (0%)	0 (0%)
JPH3	HDL2	SURE	Case	232	0 (0%)	0 (0%)	0 (0%)	0 (0%)
JPH3	HDL2	SURE	Control	0	0 (0%)	0 (0%)	0 (0%)	0 (0%)
JPH3	HDL2	SURE	Other	0	0 (0%)	0 (0%)	0 (0%)	0 (0%)
NOTCH2NLC	NIID	BioFIND	Case	75	0 (0%)	0 (0%)	0 (0%)	0 (0%)
NOTCH2NLC	NIID	BioFIND	Control	51	0 (0%)	0 (0%)	0 (0%)	0 (0%)
NOTCH2NLC	NIID	BioFIND	Other	2	0 (0%)	0 (0%)	0 (0%)	0 (0%)
NOTCH2NLC	NIID	gnomAD	Control	7487	9 (0.12%)	52 (0.69%)	0 (0%)	0 (0%)
NOTCH2NLC	NIID	HBS	Case	525	0 (0%)	2 (0.38%)	0 (0%)	0 (0%)
NOTCH2NLC	NIID	HBS	Control	388	1 (0.26%)	2 (0.52%)	0 (0%)	0 (0%)
NOTCH2NLC	NIID	HBS	Other	3	0 (0%)	0 (0%)	0 (0%)	0 (0%)
NOTCH2NLC	NIID	LBD	Control	1663	0 (0%)	5 (0.3%)	0 (0%)	0 (0%)
NOTCH2NLC	NIID	LBD	Other	2468	0 (0%)	3 (0.12%)	0 (0%)	0 (0%)
NOTCH2NLC	NIID	PDBP	Case	769	0 (0%)	4 (0.52%)	0 (0%)	0 (0%)
NOTCH2NLC	NIID	PDBP	Control	410	0 (0%)	2 (0.49%)	0 (0%)	0 (0%)
NOTCH2NLC	NIID	PDBP	Other	139	0 (0%)	1 (0.72%)	0 (0%)	0 (0%)
NOTCH2NLC	NIID	PPMI	Case	555	0 (0%)	0 (0%)	0 (0%)	0 (0%)
NOTCH2NLC	NIID	PPMI	Control	194	0 (0%)	0 (0%)	0 (0%)	0 (0%)
NOTCH2NLC	NIID	PPMI	Other	85	0 (0%)	0 (0%)	0 (0%)	0 (0%)
NOTCH2NLC	NIID	STEADY	Case	275	0 (0%)	4 (1.45%)	0 (0%)	0 (0%)
NOTCH2NLC	NIID	STEADY	Control	0	0 (0%)	0 (0%)	0 (0%)	0 (0%)
NOTCH2NLC	NIID	STEADY	Other	1	0 (0%)	0 (0%)	0 (0%)	0 (0%)
NOTCH2NLC	NIID	SURE	Case	232	0 (0%)	0 (0%)	0 (0%)	0 (0%)
NOTCH2NLC	NIID	SURE	Control	0	0 (0%)	0 (0%)	0 (0%)	0 (0%)
NOTCH2NLC	NIID	SURE	Other	0	0 (0%)	0 (0%)	0 (0%)	0 (0%)
LRP12	OPDM1	BioFIND	Case	75	0 (0%)	-	0 (0%)	-
LRP12	OPDM1	BioFIND	Control	51	0 (0%)	-	0 (0%)	-
LRP12	OPDM1	BioFIND	Other	2	0 (0%)	-	0 (0%)	-
LRP12	OPDM1	gnomAD	Control	7487	0 (0%)	-	0 (0%)	-
LRP12	OPDM1	HBS	Case	525	0 (0%)	-	0 (0%)	-
LRP12	OPDM1	HBS	Control	388	0 (0%)	-	0 (0%)	-
LRP12	OPDM1	HBS	Other	3	0 (0%)	-	0 (0%)	-
LRP12	OPDM1	LBD	Control	1663	0 (0%)	-	0 (0%)	-
LRP12	OPDM1	LBD	Other	2468	0 (0%)	-	0 (0%)	-
LRP12	OPDM1	PDBP	Case	769	0 (0%)	-	0 (0%)	-
LRP12	OPDM1	PDBP	Control	410	0 (0%)	-	0 (0%)	-
LRP12	OPDM1	PDBP	Other	139	0 (0%)	-	0 (0%)	-
LRP12	OPDM1	PPMI	Case	555	0 (0%)	-	0 (0%)	-
LRP12	OPDM1	PPMI	Control	194	0 (0%)	-	0 (0%)	-
LRP12	OPDM1	PPMI	Other	85	0 (0%)	-	0 (0%)	-
LRP12	OPDM1	STEADY	Case	275	0 (0%)	-	0 (0%)	-
LRP12	OPDM1	STEADY	Control	0	0 (0%)	-	0 (0%)	-
LRP12	OPDM1	STEADY	Other	1	0 (0%)	-	0 (0%)	-
LRP12	OPDM1	SURE	Case	232	0 (0%)	-	0 (0%)	-
LRP12	OPDM1	SURE	Control	0	0 (0%)	-	0 (0%)	-
LRP12	OPDM1	SURE	Other	0	0 (0%)	-	0 (0%)	-
GIPC1	OPDM2	BioFIND	Case	75	0 (0%)	-	0 (0%)	-
GIPC1	OPDM2	BioFIND	Control	51	0 (0%)	-	0 (0%)	-
GIPC1	OPDM2	BioFIND	Other	2	0 (0%)	-	0 (0%)	-
GIPC1	OPDM2	gnomAD	Control	7487	0 (0%)	-	0 (0%)	-
GIPC1	OPDM2	HBS	Case	525	0 (0%)	-	0 (0%)	-
GIPC1	OPDM2	HBS	Control	388	0 (0%)	-	0 (0%)	-
GIPC1	OPDM2	HBS	Other	3	0 (0%)	-	0 (0%)	-
GIPC1	OPDM2	LBD	Control	1663	0 (0%)	-	0 (0%)	-
GIPC1	OPDM2	LBD	Other	2468	0 (0%)	-	0 (0%)	-
GIPC1	OPDM2	PDBP	Case	769	0 (0%)	-	0 (0%)	-
GIPC1	OPDM2	PDBP	Control	410	0 (0%)	-	0 (0%)	-
GIPC1	OPDM2	PDBP	Other	139	0 (0%)	-	0 (0%)	-
GIPC1	OPDM2	PPMI	Case	555	0 (0%)	-	0 (0%)	-
GIPC1	OPDM2	PPMI	Control	194	0 (0%)	-	0 (0%)	-
GIPC1	OPDM2	PPMI	Other	85	1 (1.18%)	-	0 (0%)	-
GIPC1	OPDM2	STEADY	Case	275	0 (0%)	-	0 (0%)	-
GIPC1	OPDM2	STEADY	Control	0	0 (0%)	-	0 (0%)	-
GIPC1	OPDM2	STEADY	Other	1	0 (0%)	-	0 (0%)	-
GIPC1	OPDM2	SURE	Case	232	0 (0%)	-	0 (0%)	-
GIPC1	OPDM2	SURE	Control	0	0 (0%)	-	0 (0%)	-
GIPC1	OPDM2	SURE	Other	0	0 (0%)	-	0 (0%)	-
RILPL1	OPDM4	BioFIND	Case	75	0 (0%)	-	0 (0%)	-
RILPL1	OPDM4	BioFIND	Control	51	0 (0%)	-	0 (0%)	-
RILPL1	OPDM4	BioFIND	Other	2	0 (0%)	-	0 (0%)	-
RILPL1	OPDM4	gnomAD	Control	7487	0 (0%)	-	0 (0%)	-
RILPL1	OPDM4	HBS	Case	525	0 (0%)	-	0 (0%)	-
RILPL1	OPDM4	HBS	Control	388	0 (0%)	-	0 (0%)	-
RILPL1	OPDM4	HBS	Other	3	0 (0%)	-	0 (0%)	-
RILPL1	OPDM4	LBD	Control	1663	0 (0%)	-	0 (0%)	-
RILPL1	OPDM4	LBD	Other	2468	0 (0%)	-	0 (0%)	-
RILPL1	OPDM4	PDBP	Case	769	0 (0%)	-	0 (0%)	-
RILPL1	OPDM4	PDBP	Control	410	0 (0%)	-	0 (0%)	-
RILPL1	OPDM4	PDBP	Other	139	0 (0%)	-	0 (0%)	-
RILPL1	OPDM4	PPMI	Case	555	0 (0%)	-	0 (0%)	-
RILPL1	OPDM4	PPMI	Control	194	0 (0%)	-	0 (0%)	-
RILPL1	OPDM4	PPMI	Other	85	0 (0%)	-	0 (0%)	-
RILPL1	OPDM4	STEADY	Case	275	0 (0%)	-	0 (0%)	-
RILPL1	OPDM4	STEADY	Control	0	0 (0%)	-	0 (0%)	-
RILPL1	OPDM4	STEADY	Other	1	0 (0%)	-	0 (0%)	-
RILPL1	OPDM4	SURE	Case	232	0 (0%)	-	0 (0%)	-
RILPL1	OPDM4	SURE	Control	0	0 (0%)	-	0 (0%)	-
RILPL1	OPDM4	SURE	Other	0	0 (0%)	-	0 (0%)	-
PABPN1	OPMD	BioFIND	Case	75	0 (0%)	-	0 (0%)	-
PABPN1	OPMD	BioFIND	Control	51	0 (0%)	-	0 (0%)	-
PABPN1	OPMD	BioFIND	Other	2	0 (0%)	-	0 (0%)	-
PABPN1	OPMD	gnomAD	Control	7487	12 (0.16%)	-	0 (0%)	-
PABPN1	OPMD	HBS	Case	525	0 (0%)	-	0 (0%)	-
PABPN1	OPMD	HBS	Control	388	0 (0%)	-	0 (0%)	-
PABPN1	OPMD	HBS	Other	3	0 (0%)	-	0 (0%)	-
PABPN1	OPMD	LBD	Control	1663	0 (0%)	-	0 (0%)	-
PABPN1	OPMD	LBD	Other	2468	0 (0%)	-	0 (0%)	-
PABPN1	OPMD	PDBP	Case	769	0 (0%)	-	0 (0%)	-
PABPN1	OPMD	PDBP	Control	410	0 (0%)	-	0 (0%)	-
PABPN1	OPMD	PDBP	Other	139	0 (0%)	-	0 (0%)	-
PABPN1	OPMD	PPMI	Case	555	0 (0%)	-	0 (0%)	-
PABPN1	OPMD	PPMI	Control	194	0 (0%)	-	0 (0%)	-
PABPN1	OPMD	PPMI	Other	85	0 (0%)	-	0 (0%)	-
PABPN1	OPMD	STEADY	Case	275	2 (0.73%)	-	0 (0%)	-
PABPN1	OPMD	STEADY	Control	0	0 (0%)	-	0 (0%)	-
PABPN1	OPMD	STEADY	Other	1	0 (0%)	-	0 (0%)	-
PABPN1	OPMD	SURE	Case	232	0 (0%)	-	0 (0%)	-
PABPN1	OPMD	SURE	Control	0	0 (0%)	-	0 (0%)	-
PABPN1	OPMD	SURE	Other	0	0 (0%)	-	0 (0%)	-
NUTM2B-AS1	OPML1	BioFIND	Case	75	0 (0%)	-	0 (0%)	-
NUTM2B-AS1	OPML1	BioFIND	Control	51	0 (0%)	-	0 (0%)	-
NUTM2B-AS1	OPML1	BioFIND	Other	2	0 (0%)	-	0 (0%)	-
NUTM2B-AS1	OPML1	gnomAD	Control	7487	3 (0.04%)	-	0 (0%)	-
NUTM2B-AS1	OPML1	HBS	Case	525	0 (0%)	-	0 (0%)	-
NUTM2B-AS1	OPML1	HBS	Control	388	0 (0%)	-	0 (0%)	-
NUTM2B-AS1	OPML1	HBS	Other	3	0 (0%)	-	0 (0%)	-
NUTM2B-AS1	OPML1	LBD	Control	1663	0 (0%)	-	0 (0%)	-
NUTM2B-AS1	OPML1	LBD	Other	2468	0 (0%)	-	0 (0%)	-
NUTM2B-AS1	OPML1	PDBP	Case	769	0 (0%)	-	0 (0%)	-
NUTM2B-AS1	OPML1	PDBP	Control	410	0 (0%)	-	0 (0%)	-
NUTM2B-AS1	OPML1	PDBP	Other	139	0 (0%)	-	0 (0%)	-
NUTM2B-AS1	OPML1	PPMI	Case	555	0 (0%)	-	0 (0%)	-
NUTM2B-AS1	OPML1	PPMI	Control	194	0 (0%)	-	0 (0%)	-
NUTM2B-AS1	OPML1	PPMI	Other	85	0 (0%)	-	0 (0%)	-
NUTM2B-AS1	OPML1	STEADY	Case	275	1 (0.36%)	-	0 (0%)	-
NUTM2B-AS1	OPML1	STEADY	Control	0	0 (0%)	-	0 (0%)	-
NUTM2B-AS1	OPML1	STEADY	Other	1	0 (0%)	-	0 (0%)	-
NUTM2B-AS1	OPML1	SURE	Case	232	0 (0%)	-	0 (0%)	-
NUTM2B-AS1	OPML1	SURE	Control	0	0 (0%)	-	0 (0%)	-
NUTM2B-AS1	OPML1	SURE	Other	0	0 (0%)	-	0 (0%)	-
COMP	PSACH	BioFIND	Case	75	0 (0%)	-	0 (0%)	-
COMP	PSACH	BioFIND	Control	51	0 (0%)	-	0 (0%)	-
COMP	PSACH	BioFIND	Other	2	0 (0%)	-	0 (0%)	-
COMP	PSACH	gnomAD	Control	7487	2 (0.03%)	-	0 (0%)	-
COMP	PSACH	HBS	Case	525	0 (0%)	-	0 (0%)	-
COMP	PSACH	HBS	Control	388	0 (0%)	-	0 (0%)	-
COMP	PSACH	HBS	Other	3	0 (0%)	-	0 (0%)	-
COMP	PSACH	LBD	Control	1663	0 (0%)	-	0 (0%)	-
COMP	PSACH	LBD	Other	2468	0 (0%)	-	0 (0%)	-
COMP	PSACH	PDBP	Case	769	0 (0%)	-	0 (0%)	-
COMP	PSACH	PDBP	Control	410	0 (0%)	-	0 (0%)	-
COMP	PSACH	PDBP	Other	139	0 (0%)	-	0 (0%)	-
COMP	PSACH	PPMI	Case	555	0 (0%)	-	0 (0%)	-
COMP	PSACH	PPMI	Control	194	0 (0%)	-	0 (0%)	-
COMP	PSACH	PPMI	Other	85	0 (0%)	-	0 (0%)	-
COMP	PSACH	STEADY	Case	275	1 (0.36%)	-	0 (0%)	-
COMP	PSACH	STEADY	Control	0	0 (0%)	-	0 (0%)	-
COMP	PSACH	STEADY	Other	1	0 (0%)	-	0 (0%)	-
COMP	PSACH	SURE	Case	232	0 (0%)	-	0 (0%)	-
COMP	PSACH	SURE	Control	0	0 (0%)	-	0 (0%)	-
COMP	PSACH	SURE	Other	0	0 (0%)	-	0 (0%)	-
AR	SBMA	BioFIND	Case	75	0 (0%)	-	0 (0%)	-
AR	SBMA	BioFIND	Control	51	0 (0%)	-	0 (0%)	-
AR	SBMA	BioFIND	Other	2	0 (0%)	-	0 (0%)	-
AR	SBMA	gnomAD	Control	7487	4 (0.05%)	-	2 (0.03%)	-
AR	SBMA	HBS	Case	525	1 (0.19%)	-	1 (0.19%)	-
AR	SBMA	HBS	Control	388	0 (0%)	-	0 (0%)	-
AR	SBMA	HBS	Other	3	0 (0%)	-	0 (0%)	-
AR	SBMA	LBD	Control	1663	0 (0%)	-	0 (0%)	-
AR	SBMA	LBD	Other	2468	0 (0%)	-	0 (0%)	-
AR	SBMA	PDBP	Case	769	0 (0%)	-	0 (0%)	-
AR	SBMA	PDBP	Control	410	0 (0%)	-	0 (0%)	-
AR	SBMA	PDBP	Other	139	0 (0%)	-	0 (0%)	-
AR	SBMA	PPMI	Case	555	2 (0.36%)	-	2 (0.36%)	-
AR	SBMA	PPMI	Control	194	0 (0%)	-	0 (0%)	-
AR	SBMA	PPMI	Other	85	0 (0%)	-	0 (0%)	-
AR	SBMA	STEADY	Case	275	0 (0%)	-	0 (0%)	-
AR	SBMA	STEADY	Control	0	0 (0%)	-	0 (0%)	-
AR	SBMA	STEADY	Other	1	0 (0%)	-	0 (0%)	-
AR	SBMA	SURE	Case	232	0 (0%)	-	0 (0%)	-
AR	SBMA	SURE	Control	0	0 (0%)	-	0 (0%)	-
AR	SBMA	SURE	Other	0	0 (0%)	-	0 (0%)	-
ATXN1	SCA1	BioFIND	Case	75	2 (2.67%)	-	0 (0%)	-
ATXN1	SCA1	BioFIND	Control	51	0 (0%)	-	0 (0%)	-
ATXN1	SCA1	BioFIND	Other	2	0 (0%)	-	0 (0%)	-
ATXN1	SCA1	gnomAD	Control	7487	22 (0.29%)	-	0 (0%)	-
ATXN1	SCA1	HBS	Case	525	2 (0.38%)	-	0 (0%)	-
ATXN1	SCA1	HBS	Control	388	1 (0.26%)	-	0 (0%)	-
ATXN1	SCA1	HBS	Other	3	0 (0%)	-	0 (0%)	-
ATXN1	SCA1	LBD	Control	1663	3 (0.18%)	-	0 (0%)	-
ATXN1	SCA1	LBD	Other	2468	12 (0.49%)	-	0 (0%)	-
ATXN1	SCA1	PDBP	Case	769	0 (0%)	-	0 (0%)	-
ATXN1	SCA1	PDBP	Control	410	0 (0%)	-	0 (0%)	-
ATXN1	SCA1	PDBP	Other	139	1 (0.72%)	-	0 (0%)	-
ATXN1	SCA1	PPMI	Case	555	1 (0.18%)	-	0 (0%)	-
ATXN1	SCA1	PPMI	Control	194	0 (0%)	-	0 (0%)	-
ATXN1	SCA1	PPMI	Other	85	0 (0%)	-	0 (0%)	-
ATXN1	SCA1	STEADY	Case	275	1 (0.36%)	-	0 (0%)	-
ATXN1	SCA1	STEADY	Control	0	0 (0%)	-	0 (0%)	-
ATXN1	SCA1	STEADY	Other	1	0 (0%)	-	0 (0%)	-
ATXN1	SCA1	SURE	Case	232	1 (0.43%)	-	0 (0%)	-
ATXN1	SCA1	SURE	Control	0	0 (0%)	-	0 (0%)	-
ATXN1	SCA1	SURE	Other	0	0 (0%)	-	0 (0%)	-
ATXN10	SCA10	BioFIND	Case	75	0 (0%)	0 (0%)	0 (0%)	0 (0%)
ATXN10	SCA10	BioFIND	Control	51	0 (0%)	0 (0%)	0 (0%)	0 (0%)
ATXN10	SCA10	BioFIND	Other	2	0 (0%)	0 (0%)	0 (0%)	0 (0%)
ATXN10	SCA10	gnomAD	Control	7487	0 (0%)	0 (0%)	0 (0%)	0 (0%)
ATXN10	SCA10	HBS	Case	525	0 (0%)	0 (0%)	0 (0%)	0 (0%)
ATXN10	SCA10	HBS	Control	388	0 (0%)	0 (0%)	0 (0%)	0 (0%)
ATXN10	SCA10	HBS	Other	3	0 (0%)	0 (0%)	0 (0%)	0 (0%)
ATXN10	SCA10	LBD	Control	1663	0 (0%)	0 (0%)	0 (0%)	0 (0%)
ATXN10	SCA10	LBD	Other	2468	0 (0%)	0 (0%)	0 (0%)	0 (0%)
ATXN10	SCA10	PDBP	Case	769	0 (0%)	0 (0%)	0 (0%)	0 (0%)
ATXN10	SCA10	PDBP	Control	410	0 (0%)	0 (0%)	0 (0%)	0 (0%)
ATXN10	SCA10	PDBP	Other	139	0 (0%)	0 (0%)	0 (0%)	0 (0%)
ATXN10	SCA10	PPMI	Case	555	0 (0%)	0 (0%)	0 (0%)	0 (0%)
ATXN10	SCA10	PPMI	Control	194	0 (0%)	0 (0%)	0 (0%)	0 (0%)
ATXN10	SCA10	PPMI	Other	85	0 (0%)	0 (0%)	0 (0%)	0 (0%)
ATXN10	SCA10	STEADY	Case	275	0 (0%)	0 (0%)	0 (0%)	0 (0%)
ATXN10	SCA10	STEADY	Control	0	0 (0%)	0 (0%)	0 (0%)	0 (0%)
ATXN10	SCA10	STEADY	Other	1	0 (0%)	0 (0%)	0 (0%)	0 (0%)
ATXN10	SCA10	SURE	Case	232	0 (0%)	0 (0%)	0 (0%)	0 (0%)
ATXN10	SCA10	SURE	Control	0	0 (0%)	0 (0%)	0 (0%)	0 (0%)
ATXN10	SCA10	SURE	Other	0	0 (0%)	0 (0%)	0 (0%)	0 (0%)
PPP2R2B	SCA12	BioFIND	Case	75	0 (0%)	-	0 (0%)	-
PPP2R2B	SCA12	BioFIND	Control	51	0 (0%)	-	0 (0%)	-
PPP2R2B	SCA12	BioFIND	Other	2	0 (0%)	-	0 (0%)	-
PPP2R2B	SCA12	gnomAD	Control	7487	0 (0%)	-	0 (0%)	-
PPP2R2B	SCA12	HBS	Case	525	0 (0%)	-	0 (0%)	-
PPP2R2B	SCA12	HBS	Control	388	0 (0%)	-	0 (0%)	-
PPP2R2B	SCA12	HBS	Other	3	0 (0%)	-	0 (0%)	-
PPP2R2B	SCA12	LBD	Control	1663	0 (0%)	-	0 (0%)	-
PPP2R2B	SCA12	LBD	Other	2468	0 (0%)	-	0 (0%)	-
PPP2R2B	SCA12	PDBP	Case	769	0 (0%)	-	0 (0%)	-
PPP2R2B	SCA12	PDBP	Control	410	0 (0%)	-	0 (0%)	-
PPP2R2B	SCA12	PDBP	Other	139	0 (0%)	-	0 (0%)	-
PPP2R2B	SCA12	PPMI	Case	555	0 (0%)	-	0 (0%)	-
PPP2R2B	SCA12	PPMI	Control	194	0 (0%)	-	0 (0%)	-
PPP2R2B	SCA12	PPMI	Other	85	0 (0%)	-	0 (0%)	-
PPP2R2B	SCA12	STEADY	Case	275	0 (0%)	-	0 (0%)	-
PPP2R2B	SCA12	STEADY	Control	0	0 (0%)	-	0 (0%)	-
PPP2R2B	SCA12	STEADY	Other	1	0 (0%)	-	0 (0%)	-
PPP2R2B	SCA12	SURE	Case	232	0 (0%)	-	0 (0%)	-
PPP2R2B	SCA12	SURE	Control	0	0 (0%)	-	0 (0%)	-
PPP2R2B	SCA12	SURE	Other	0	0 (0%)	-	0 (0%)	-
TBP	SCA17	BioFIND	Case	75	0 (0%)	0 (0%)	0 (0%)	0 (0%)
TBP	SCA17	BioFIND	Control	51	0 (0%)	0 (0%)	0 (0%)	0 (0%)
TBP	SCA17	BioFIND	Other	2	0 (0%)	0 (0%)	0 (0%)	0 (0%)
TBP	SCA17	gnomAD	Control	7487	4 (0.05%)	115 (1.54%)	0 (0%)	0 (0%)
TBP	SCA17	HBS	Case	525	0 (0%)	0 (0%)	0 (0%)	0 (0%)
TBP	SCA17	HBS	Control	388	0 (0%)	1 (0.26%)	0 (0%)	0 (0%)
TBP	SCA17	HBS	Other	3	0 (0%)	0 (0%)	0 (0%)	0 (0%)
TBP	SCA17	LBD	Control	1663	0 (0%)	10 (0.6%)	0 (0%)	0 (0%)
TBP	SCA17	LBD	Other	2468	0 (0%)	11 (0.45%)	0 (0%)	0 (0%)
TBP	SCA17	PDBP	Case	769	1 (0.13%)	2 (0.26%)	0 (0%)	0 (0%)
TBP	SCA17	PDBP	Control	410	0 (0%)	1 (0.24%)	0 (0%)	0 (0%)
TBP	SCA17	PDBP	Other	139	0 (0%)	2 (1.44%)	0 (0%)	0 (0%)
TBP	SCA17	PPMI	Case	555	1 (0.18%)	5 (0.9%)	0 (0%)	0 (0%)
TBP	SCA17	PPMI	Control	194	0 (0%)	0 (0%)	0 (0%)	0 (0%)
TBP	SCA17	PPMI	Other	85	0 (0%)	0 (0%)	0 (0%)	0 (0%)
TBP	SCA17	STEADY	Case	275	0 (0%)	5 (1.82%)	0 (0%)	0 (0%)
TBP	SCA17	STEADY	Control	0	0 (0%)	0 (0%)	0 (0%)	0 (0%)
TBP	SCA17	STEADY	Other	1	0 (0%)	0 (0%)	0 (0%)	0 (0%)
TBP	SCA17	SURE	Case	232	0 (0%)	3 (1.29%)	0 (0%)	0 (0%)
TBP	SCA17	SURE	Control	0	0 (0%)	0 (0%)	0 (0%)	0 (0%)
TBP	SCA17	SURE	Other	0	0 (0%)	0 (0%)	0 (0%)	0 (0%)
ATXN2	SCA2	BioFIND	Case	75	0 (0%)	0 (0%)	0 (0%)	0 (0%)
ATXN2	SCA2	BioFIND	Control	51	0 (0%)	0 (0%)	0 (0%)	0 (0%)
ATXN2	SCA2	BioFIND	Other	2	0 (0%)	0 (0%)	0 (0%)	0 (0%)
ATXN2	SCA2	gnomAD	Control	7487	0 (0%)	3 (0.04%)	0 (0%)	0 (0%)
ATXN2	SCA2	HBS	Case	525	1 (0.19%)	1 (0.19%)	0 (0%)	0 (0%)
ATXN2	SCA2	HBS	Control	388	0 (0%)	0 (0%)	0 (0%)	0 (0%)
ATXN2	SCA2	HBS	Other	3	0 (0%)	0 (0%)	0 (0%)	0 (0%)
ATXN2	SCA2	LBD	Control	1663	0 (0%)	0 (0%)	0 (0%)	0 (0%)
ATXN2	SCA2	LBD	Other	2468	1 (0.04%)	2 (0.08%)	0 (0%)	0 (0%)
ATXN2	SCA2	PDBP	Case	769	1 (0.13%)	3 (0.39%)	0 (0%)	0 (0%)
ATXN2	SCA2	PDBP	Control	410	0 (0%)	0 (0%)	0 (0%)	0 (0%)
ATXN2	SCA2	PDBP	Other	139	0 (0%)	0 (0%)	0 (0%)	0 (0%)
ATXN2	SCA2	PPMI	Case	555	0 (0%)	0 (0%)	0 (0%)	0 (0%)
ATXN2	SCA2	PPMI	Control	194	0 (0%)	0 (0%)	0 (0%)	0 (0%)
ATXN2	SCA2	PPMI	Other	85	0 (0%)	0 (0%)	0 (0%)	0 (0%)
ATXN2	SCA2	STEADY	Case	275	0 (0%)	0 (0%)	0 (0%)	0 (0%)
ATXN2	SCA2	STEADY	Control	0	0 (0%)	0 (0%)	0 (0%)	0 (0%)
ATXN2	SCA2	STEADY	Other	1	0 (0%)	0 (0%)	0 (0%)	0 (0%)
ATXN2	SCA2	SURE	Case	232	0 (0%)	0 (0%)	0 (0%)	0 (0%)
ATXN2	SCA2	SURE	Control	0	0 (0%)	0 (0%)	0 (0%)	0 (0%)
ATXN2	SCA2	SURE	Other	0	0 (0%)	0 (0%)	0 (0%)	0 (0%)
FGF14	SCA27B	BioFIND	Case	75	0 (0%)	4 (5.33%)	0 (0%)	0 (0%)
FGF14	SCA27B	BioFIND	Control	51	0 (0%)	0 (0%)	0 (0%)	0 (0%)
FGF14	SCA27B	BioFIND	Other	2	0 (0%)	0 (0%)	0 (0%)	0 (0%)
FGF14	SCA27B	gnomAD	Control	7487	0 (0%)	0 (0%)	0 (0%)	0 (0%)
FGF14	SCA27B	HBS	Case	525	0 (0%)	8 (1.52%)	0 (0%)	0 (0%)
FGF14	SCA27B	HBS	Control	388	0 (0%)	7 (1.8%)	0 (0%)	0 (0%)
FGF14	SCA27B	HBS	Other	3	0 (0%)	0 (0%)	0 (0%)	0 (0%)
FGF14	SCA27B	LBD	Control	1663	1 (0.06%)	41 (2.47%)	0 (0%)	3 (0.18%)
FGF14	SCA27B	LBD	Other	2468	2 (0.08%)	72 (2.92%)	0 (0%)	10 (0.41%)
FGF14	SCA27B	PDBP	Case	769	0 (0%)	22 (2.86%)	0 (0%)	4 (0.52%)
FGF14	SCA27B	PDBP	Control	410	0 (0%)	10 (2.44%)	0 (0%)	1 (0.24%)
FGF14	SCA27B	PDBP	Other	139	1 (0.72%)	8 (5.76%)	0 (0%)	2 (1.44%)
FGF14	SCA27B	PPMI	Case	555	0 (0%)	9 (1.62%)	0 (0%)	2 (0.36%)
FGF14	SCA27B	PPMI	Control	194	0 (0%)	5 (2.58%)	0 (0%)	0 (0%)
FGF14	SCA27B	PPMI	Other	85	0 (0%)	2 (2.35%)	0 (0%)	0 (0%)
FGF14	SCA27B	STEADY	Case	275	0 (0%)	4 (1.45%)	0 (0%)	1 (0.36%)
FGF14	SCA27B	STEADY	Control	0	0 (0%)	0 (0%)	0 (0%)	0 (0%)
FGF14	SCA27B	STEADY	Other	1	0 (0%)	0 (0%)	0 (0%)	0 (0%)
FGF14	SCA27B	SURE	Case	232	1 (0.43%)	6 (2.59%)	0 (0%)	0 (0%)
FGF14	SCA27B	SURE	Control	0	0 (0%)	0 (0%)	0 (0%)	0 (0%)
FGF14	SCA27B	SURE	Other	0	0 (0%)	0 (0%)	0 (0%)	0 (0%)
ATXN3	SCA3	BioFIND	Case	75	0 (0%)	0 (0%)	0 (0%)	0 (0%)
ATXN3	SCA3	BioFIND	Control	51	0 (0%)	0 (0%)	0 (0%)	0 (0%)
ATXN3	SCA3	BioFIND	Other	2	0 (0%)	0 (0%)	0 (0%)	0 (0%)
ATXN3	SCA3	gnomAD	Control	7487	0 (0%)	0 (0%)	0 (0%)	0 (0%)
ATXN3	SCA3	HBS	Case	525	0 (0%)	0 (0%)	0 (0%)	0 (0%)
ATXN3	SCA3	HBS	Control	388	0 (0%)	0 (0%)	0 (0%)	0 (0%)
ATXN3	SCA3	HBS	Other	3	0 (0%)	0 (0%)	0 (0%)	0 (0%)
ATXN3	SCA3	LBD	Control	1663	0 (0%)	0 (0%)	0 (0%)	0 (0%)
ATXN3	SCA3	LBD	Other	2468	0 (0%)	0 (0%)	0 (0%)	0 (0%)
ATXN3	SCA3	PDBP	Case	769	0 (0%)	0 (0%)	0 (0%)	0 (0%)
ATXN3	SCA3	PDBP	Control	410	0 (0%)	0 (0%)	0 (0%)	0 (0%)
ATXN3	SCA3	PDBP	Other	139	0 (0%)	0 (0%)	0 (0%)	0 (0%)
ATXN3	SCA3	PPMI	Case	555	0 (0%)	0 (0%)	0 (0%)	0 (0%)
ATXN3	SCA3	PPMI	Control	194	0 (0%)	0 (0%)	0 (0%)	0 (0%)
ATXN3	SCA3	PPMI	Other	85	0 (0%)	0 (0%)	0 (0%)	0 (0%)
ATXN3	SCA3	STEADY	Case	275	0 (0%)	0 (0%)	0 (0%)	0 (0%)
ATXN3	SCA3	STEADY	Control	0	0 (0%)	0 (0%)	0 (0%)	0 (0%)
ATXN3	SCA3	STEADY	Other	1	0 (0%)	0 (0%)	0 (0%)	0 (0%)
ATXN3	SCA3	SURE	Case	232	0 (0%)	0 (0%)	0 (0%)	0 (0%)
ATXN3	SCA3	SURE	Control	0	0 (0%)	0 (0%)	0 (0%)	0 (0%)
ATXN3	SCA3	SURE	Other	0	0 (0%)	0 (0%)	0 (0%)	0 (0%)
NOP56	SCA36	BioFIND	Case	75	0 (0%)	-	0 (0%)	-
NOP56	SCA36	BioFIND	Control	51	0 (0%)	-	0 (0%)	-
NOP56	SCA36	BioFIND	Other	2	0 (0%)	-	0 (0%)	-
NOP56	SCA36	gnomAD	Control	7487	0 (0%)	-	0 (0%)	-
NOP56	SCA36	HBS	Case	525	0 (0%)	-	0 (0%)	-
NOP56	SCA36	HBS	Control	388	0 (0%)	-	0 (0%)	-
NOP56	SCA36	HBS	Other	3	0 (0%)	-	0 (0%)	-
NOP56	SCA36	LBD	Control	1663	0 (0%)	-	0 (0%)	-
NOP56	SCA36	LBD	Other	2468	0 (0%)	-	0 (0%)	-
NOP56	SCA36	PDBP	Case	769	0 (0%)	-	0 (0%)	-
NOP56	SCA36	PDBP	Control	410	0 (0%)	-	0 (0%)	-
NOP56	SCA36	PDBP	Other	139	0 (0%)	-	0 (0%)	-
NOP56	SCA36	PPMI	Case	555	0 (0%)	-	0 (0%)	-
NOP56	SCA36	PPMI	Control	194	0 (0%)	-	0 (0%)	-
NOP56	SCA36	PPMI	Other	85	0 (0%)	-	0 (0%)	-
NOP56	SCA36	STEADY	Case	275	0 (0%)	-	0 (0%)	-
NOP56	SCA36	STEADY	Control	0	0 (0%)	-	0 (0%)	-
NOP56	SCA36	STEADY	Other	1	0 (0%)	-	0 (0%)	-
NOP56	SCA36	SURE	Case	232	0 (0%)	-	0 (0%)	-
NOP56	SCA36	SURE	Control	0	0 (0%)	-	0 (0%)	-
NOP56	SCA36	SURE	Other	0	0 (0%)	-	0 (0%)	-
ZFHX3	SCA4	BioFIND	Case	75	0 (0%)	-	0 (0%)	-
ZFHX3	SCA4	BioFIND	Control	51	0 (0%)	-	0 (0%)	-
ZFHX3	SCA4	BioFIND	Other	2	0 (0%)	-	0 (0%)	-
ZFHX3	SCA4	gnomAD	Control	7487	0 (0%)	-	0 (0%)	-
ZFHX3	SCA4	HBS	Case	525	0 (0%)	-	0 (0%)	-
ZFHX3	SCA4	HBS	Control	388	0 (0%)	-	0 (0%)	-
ZFHX3	SCA4	HBS	Other	3	0 (0%)	-	0 (0%)	-
ZFHX3	SCA4	LBD	Control	1663	0 (0%)	-	0 (0%)	-
ZFHX3	SCA4	LBD	Other	2468	0 (0%)	-	0 (0%)	-
ZFHX3	SCA4	PDBP	Case	769	0 (0%)	-	0 (0%)	-
ZFHX3	SCA4	PDBP	Control	410	0 (0%)	-	0 (0%)	-
ZFHX3	SCA4	PDBP	Other	139	0 (0%)	-	0 (0%)	-
ZFHX3	SCA4	PPMI	Case	555	0 (0%)	-	0 (0%)	-
ZFHX3	SCA4	PPMI	Control	194	0 (0%)	-	0 (0%)	-
ZFHX3	SCA4	PPMI	Other	85	0 (0%)	-	0 (0%)	-
ZFHX3	SCA4	STEADY	Case	275	0 (0%)	-	0 (0%)	-
ZFHX3	SCA4	STEADY	Control	0	0 (0%)	-	0 (0%)	-
ZFHX3	SCA4	STEADY	Other	1	0 (0%)	-	0 (0%)	-
ZFHX3	SCA4	SURE	Case	232	0 (0%)	-	0 (0%)	-
ZFHX3	SCA4	SURE	Control	0	0 (0%)	-	0 (0%)	-
ZFHX3	SCA4	SURE	Other	0	0 (0%)	-	0 (0%)	-
CACNA1A	SCA6	BioFIND	Case	75	0 (0%)	-	0 (0%)	-
CACNA1A	SCA6	BioFIND	Control	51	0 (0%)	-	0 (0%)	-
CACNA1A	SCA6	BioFIND	Other	2	0 (0%)	-	0 (0%)	-
CACNA1A	SCA6	gnomAD	Control	7487	1 (0.01%)	-	0 (0%)	-
CACNA1A	SCA6	HBS	Case	525	0 (0%)	-	0 (0%)	-
CACNA1A	SCA6	HBS	Control	388	0 (0%)	-	0 (0%)	-
CACNA1A	SCA6	HBS	Other	3	0 (0%)	-	0 (0%)	-
CACNA1A	SCA6	LBD	Control	1663	0 (0%)	-	0 (0%)	-
CACNA1A	SCA6	LBD	Other	2468	0 (0%)	-	0 (0%)	-
CACNA1A	SCA6	PDBP	Case	769	0 (0%)	-	0 (0%)	-
CACNA1A	SCA6	PDBP	Control	410	0 (0%)	-	0 (0%)	-
CACNA1A	SCA6	PDBP	Other	139	0 (0%)	-	0 (0%)	-
CACNA1A	SCA6	PPMI	Case	555	0 (0%)	-	0 (0%)	-
CACNA1A	SCA6	PPMI	Control	194	0 (0%)	-	0 (0%)	-
CACNA1A	SCA6	PPMI	Other	85	0 (0%)	-	0 (0%)	-
CACNA1A	SCA6	STEADY	Case	275	0 (0%)	-	0 (0%)	-
CACNA1A	SCA6	STEADY	Control	0	0 (0%)	-	0 (0%)	-
CACNA1A	SCA6	STEADY	Other	1	0 (0%)	-	0 (0%)	-
CACNA1A	SCA6	SURE	Case	232	0 (0%)	-	0 (0%)	-
CACNA1A	SCA6	SURE	Control	0	0 (0%)	-	0 (0%)	-
CACNA1A	SCA6	SURE	Other	0	0 (0%)	-	0 (0%)	-
ATXN7	SCA7	BioFIND	Case	75	0 (0%)	-	0 (0%)	-
ATXN7	SCA7	BioFIND	Control	51	0 (0%)	-	0 (0%)	-
ATXN7	SCA7	BioFIND	Other	2	0 (0%)	-	0 (0%)	-
ATXN7	SCA7	gnomAD	Control	7487	0 (0%)	-	0 (0%)	-
ATXN7	SCA7	HBS	Case	525	0 (0%)	-	0 (0%)	-
ATXN7	SCA7	HBS	Control	388	0 (0%)	-	0 (0%)	-
ATXN7	SCA7	HBS	Other	3	0 (0%)	-	0 (0%)	-
ATXN7	SCA7	LBD	Control	1663	0 (0%)	-	0 (0%)	-
ATXN7	SCA7	LBD	Other	2468	0 (0%)	-	0 (0%)	-
ATXN7	SCA7	PDBP	Case	769	0 (0%)	-	0 (0%)	-
ATXN7	SCA7	PDBP	Control	410	0 (0%)	-	0 (0%)	-
ATXN7	SCA7	PDBP	Other	139	0 (0%)	-	0 (0%)	-
ATXN7	SCA7	PPMI	Case	555	0 (0%)	-	0 (0%)	-
ATXN7	SCA7	PPMI	Control	194	0 (0%)	-	0 (0%)	-
ATXN7	SCA7	PPMI	Other	85	0 (0%)	-	0 (0%)	-
ATXN7	SCA7	STEADY	Case	275	0 (0%)	-	0 (0%)	-
ATXN7	SCA7	STEADY	Control	0	0 (0%)	-	0 (0%)	-
ATXN7	SCA7	STEADY	Other	1	0 (0%)	-	0 (0%)	-
ATXN7	SCA7	SURE	Case	232	0 (0%)	-	0 (0%)	-
ATXN7	SCA7	SURE	Control	0	0 (0%)	-	0 (0%)	-
ATXN7	SCA7	SURE	Other	0	0 (0%)	-	0 (0%)	-
ATXN8OS	SCA8	BioFIND	Case	75	0 (0%)	0 (0%)	0 (0%)	0 (0%)
ATXN8OS	SCA8	BioFIND	Control	51	0 (0%)	0 (0%)	0 (0%)	0 (0%)
ATXN8OS	SCA8	BioFIND	Other	2	0 (0%)	0 (0%)	0 (0%)	0 (0%)
ATXN8OS	SCA8	gnomAD	Control	7487	38 (0.51%)	110 (1.47%)	1 (0.01%)	1 (0.01%)
ATXN8OS	SCA8	HBS	Case	525	1 (0.19%)	5 (0.95%)	0 (0%)	0 (0%)
ATXN8OS	SCA8	HBS	Control	388	2 (0.52%)	5 (1.29%)	0 (0%)	0 (0%)
ATXN8OS	SCA8	HBS	Other	3	1 (33.33%)	1 (33.33%)	0 (0%)	0 (0%)
ATXN8OS	SCA8	LBD	Control	1663	3 (0.18%)	22 (1.32%)	0 (0%)	0 (0%)
ATXN8OS	SCA8	LBD	Other	2468	16 (0.65%)	46 (1.86%)	0 (0%)	0 (0%)
ATXN8OS	SCA8	PDBP	Case	769	5 (0.65%)	13 (1.69%)	0 (0%)	1 (0.13%)
ATXN8OS	SCA8	PDBP	Control	410	4 (0.98%)	9 (2.2%)	0 (0%)	0 (0%)
ATXN8OS	SCA8	PDBP	Other	139	1 (0.72%)	2 (1.44%)	0 (0%)	0 (0%)
ATXN8OS	SCA8	PPMI	Case	555	3 (0.54%)	14 (2.52%)	0 (0%)	0 (0%)
ATXN8OS	SCA8	PPMI	Control	194	1 (0.52%)	1 (0.52%)	0 (0%)	0 (0%)
ATXN8OS	SCA8	PPMI	Other	85	0 (0%)	0 (0%)	0 (0%)	0 (0%)
ATXN8OS	SCA8	STEADY	Case	275	1 (0.36%)	2 (0.73%)	0 (0%)	0 (0%)
ATXN8OS	SCA8	STEADY	Control	0	0 (0%)	0 (0%)	0 (0%)	0 (0%)
ATXN8OS	SCA8	STEADY	Other	1	0 (0%)	0 (0%)	0 (0%)	0 (0%)
ATXN8OS	SCA8	SURE	Case	232	2 (0.86%)	3 (1.29%)	0 (0%)	0 (0%)
ATXN8OS	SCA8	SURE	Control	0	0 (0%)	0 (0%)	0 (0%)	0 (0%)
ATXN8OS	SCA8	SURE	Other	0	0 (0%)	0 (0%)	0 (0%)	0 (0%)
THAP11	THAP11	BioFIND	Case	75	0 (0%)	-	0 (0%)	-
THAP11	THAP11	BioFIND	Control	51	0 (0%)	-	0 (0%)	-
THAP11	THAP11	BioFIND	Other	2	0 (0%)	-	0 (0%)	-
THAP11	THAP11	gnomAD	Control	7487	0 (0%)	-	0 (0%)	-
THAP11	THAP11	HBS	Case	525	0 (0%)	-	0 (0%)	-
THAP11	THAP11	HBS	Control	388	0 (0%)	-	0 (0%)	-
THAP11	THAP11	HBS	Other	3	0 (0%)	-	0 (0%)	-
THAP11	THAP11	LBD	Control	1663	0 (0%)	-	0 (0%)	-
THAP11	THAP11	LBD	Other	2468	0 (0%)	-	0 (0%)	-
THAP11	THAP11	PDBP	Case	769	0 (0%)	-	0 (0%)	-
THAP11	THAP11	PDBP	Control	410	0 (0%)	-	0 (0%)	-
THAP11	THAP11	PDBP	Other	139	0 (0%)	-	0 (0%)	-
THAP11	THAP11	PPMI	Case	555	0 (0%)	-	0 (0%)	-
THAP11	THAP11	PPMI	Control	194	0 (0%)	-	0 (0%)	-
THAP11	THAP11	PPMI	Other	85	0 (0%)	-	0 (0%)	-
THAP11	THAP11	STEADY	Case	275	0 (0%)	-	0 (0%)	-
THAP11	THAP11	STEADY	Control	0	0 (0%)	-	0 (0%)	-
THAP11	THAP11	STEADY	Other	1	0 (0%)	-	0 (0%)	-
THAP11	THAP11	SURE	Case	232	0 (0%)	-	0 (0%)	-
THAP11	THAP11	SURE	Control	0	0 (0%)	-	0 (0%)	-
THAP11	THAP11	SURE	Other	0	0 (0%)	-	0 (0%)	-
TAF1	XLDP	BioFIND	Case	75	0 (0%)	-	0 (0%)	-
TAF1	XLDP	BioFIND	Control	51	0 (0%)	-	0 (0%)	-
TAF1	XLDP	BioFIND	Other	2	0 (0%)	-	0 (0%)	-
TAF1	XLDP	gnomAD	Control	7487	0 (0%)	-	0 (0%)	-
TAF1	XLDP	HBS	Case	525	0 (0%)	-	0 (0%)	-
TAF1	XLDP	HBS	Control	388	0 (0%)	-	0 (0%)	-
TAF1	XLDP	HBS	Other	3	0 (0%)	-	0 (0%)	-
TAF1	XLDP	LBD	Control	1663	0 (0%)	-	0 (0%)	-
TAF1	XLDP	LBD	Other	2468	0 (0%)	-	0 (0%)	-
TAF1	XLDP	PDBP	Case	769	0 (0%)	-	0 (0%)	-
TAF1	XLDP	PDBP	Control	410	0 (0%)	-	0 (0%)	-
TAF1	XLDP	PDBP	Other	139	0 (0%)	-	0 (0%)	-
TAF1	XLDP	PPMI	Case	555	0 (0%)	-	0 (0%)	-
TAF1	XLDP	PPMI	Control	194	0 (0%)	-	0 (0%)	-
TAF1	XLDP	PPMI	Other	85	0 (0%)	-	0 (0%)	-
TAF1	XLDP	STEADY	Case	275	0 (0%)	-	0 (0%)	-
TAF1	XLDP	STEADY	Control	0	0 (0%)	-	0 (0%)	-
TAF1	XLDP	STEADY	Other	1	0 (0%)	-	0 (0%)	-
TAF1	XLDP	SURE	Case	232	0 (0%)	-	0 (0%)	-
TAF1	XLDP	SURE	Control	0	0 (0%)	-	0 (0%)	-
TAF1	XLDP	SURE	Other	0	0 (0%)	-	0 (0%)	-
